# Supplementary material for: Evaluating and clustering retrosynthesis pathways with learned strategy
Source: Chem Sci. 2020 Nov 23;12(4):1469–78. doi: 10.1039/d0sc05078d (PMC8179211; doi:10.1039/d0sc05078d)
Supplement: SC-012-D0SC05078D-s003 [file SC-012-D0SC05078D-s003.json]

[{"Patent_tree": {"Pathway": {"smiles": "CCCCC/C=C\\CCCCCCC1OCCO1", "ID": 2, "record_data": [], "record_ID": 0, "child": [{"smiles": "CCCCC/C=C\\CCCCCCC=O", "ID": 0, "record_data": [], "record_ID": 6, "child": [{"smiles": "CCCCC/C=C\\CCCCCCCO", "ID": 14, "record_data": [], "record_ID": 5, "child": [{"smiles": "CCCCC/C=C\\CCCCCCC(=O)OC", "ID": 13, "record_data": [], "record_ID": 4, "child": [{"smiles": "CCCCCC[P+](c1ccccc1)(c1ccccc1)c1ccccc1", "ID": 11, "record_data": [], "record_ID": 3, "child": [{"smiles": "CCCCCCBr", "ID": 9, "record_data": null, "record_ID": -1, "child": []}, {"smiles": "c1ccc(P(c2ccccc2)c2ccccc2)cc1", "ID": 10, "record_data": null, "record_ID": -1, "child": []}], "namerxn": "1.9.12", "rxnsmiles": "[cH:1]1[cH:2][cH:3][c:4]([cH:5][cH:6]1)[P:7]([c:8]1[cH:9][cH:10][cH:11][cH:12][cH:13]1)[c:14]1[cH:15][cH:16][cH:17][cH:18][cH:19]1.[CH3:20][CH2:21][CH2:22][CH2:23][CH2:24][CH2:25][Br:26]>Cc1ccccc1>[CH3:20][CH2:21][CH2:22][CH2:23][CH2:24][CH2:25][P+:7]([c:8]1[cH:9][cH:10][cH:11][cH:12][cH:13]1)([c:14]1[cH:15][cH:16][cH:17][cH:18][cH:19]1)[c:4]1[cH:5][cH:6][cH:1][cH:2][cH:3]1.[Br-:26] |f:3.4|", "curated_rxnsmiles": "[CH3:1][CH2:2][CH2:3][CH2:4][CH2:5][CH2:6][Br:26].[P:7]([c:8]1[cH:9][cH:10][cH:11][cH:12][cH:13]1)([c:14]1[cH:15][cH:16][cH:17][cH:18][cH:19]1)[c:20]1[cH:21][cH:22][cH:23][cH:24][cH:25]1>Cc1ccccc1>[Br-:26].[CH3:1][CH2:2][CH2:3][CH2:4][CH2:5][CH2:6][P+:7]([c:8]1[cH:9][cH:10][cH:11][cH:12][cH:13]1)([c:14]1[cH:15][cH:16][cH:17][cH:18][cH:19]1)[c:20]1[cH:21][cH:22][cH:23][cH:24][cH:25]1", "index": 4}, {"smiles": "COC(=O)CCCCCCC=O", "ID": 8, "record_data": [], "record_ID": 2, "child": [{"smiles": "C1=CCCCCCC1", "ID": 5, "record_data": null, "record_ID": -1, "child": []}, {"smiles": "CO", "ID": 6, "record_data": null, "record_ID": -1, "child": []}, {"smiles": "O=C(O)O[Na]", "ID": 7, "record_data": null, "record_ID": -1, "child": []}], "namerxn": "", "rxnsmiles": "[CH:1]1=[CH:2][CH2:3][CH2:4][CH2:5][CH2:6][CH2:7]C1.[O:8]=[C:9]([OH:10])O[Na].[CH3:11][OH:12]>CCN(CC)CC.ClCCl>[CH3:9][O:8][C:7](=[O:10])[CH2:6][CH2:5][CH2:4][CH2:3][CH2:2][CH2:1][CH:11]=[O:12]", "curated_rxnsmiles": "C1=[CH:11][CH2:10][CH2:9][CH2:8][CH2:7][CH2:6][CH2:5]1.[CH3:1][OH:2].[Na]O[C:3](=[O:4])[OH:12]>CCN(CC)CC.ClCCl>[CH3:1][O:2][C:3](=[O:4])[CH2:5][CH2:6][CH2:7][CH2:8][CH2:9][CH2:10][CH:11]=[O:12]", "index": 5}], "namerxn": "3.8.1", "rxnsmiles": "[CH3:1][CH2:2][CH2:3][CH2:4][CH2:5][CH2:6][P+](c1ccccc1)(c1ccccc1)c1ccccc1.[CH3:7][O:8][C:9](=[O:10])[CH2:11][CH2:12][CH2:13][CH2:14][CH2:15][CH2:16][CH:17]=O.[Br-]>C[Si](C)(C)[N-][Si](C)(C)C.O=S(=O)(O)O.C1CCOC1.O.[K+]>[CH3:1][CH2:2][CH2:3][CH2:4][CH2:5]/[CH:6]=[CH:17]\\[CH2:16][CH2:15][CH2:14][CH2:13][CH2:12][CH2:11][C:9](=[O:10])[O:8][CH3:7] |f:0.2,3.7|", "curated_rxnsmiles": "O=[CH:7][CH2:8][CH2:9][CH2:10][CH2:11][CH2:12][CH2:13][C:14](=[O:15])[O:16][CH3:17].c1ccc([P+](c2ccccc2)(c2ccccc2)[CH2:6][CH2:5][CH2:4][CH2:3][CH2:2][CH3:1])cc1>C1CCOC1.C[Si](C)(C)[N-][Si](C)(C)C.O.O=S(=O)(O)O.[Br-].[K+]>[CH3:1][CH2:2][CH2:3][CH2:4][CH2:5]/[CH:6]=[CH:7]\\[CH2:8][CH2:9][CH2:10][CH2:11][CH2:12][CH2:13][C:14](=[O:15])[O:16][CH3:17]", "index": 3}], "namerxn": "7.4.1", "rxnsmiles": "[CH3:1][CH2:2][CH2:3][CH2:4][CH2:5]/[CH:6]=[CH:7]\\[CH2:8][CH2:9][CH2:10][CH2:11][CH2:12][CH2:13][C:14](=[O:15])OC>O.[Na+].CCOCC.[OH-].[Li][AlH4]>[CH3:1][CH2:2][CH2:3][CH2:4][CH2:5]/[CH:6]=[CH:7]\\[CH2:8][CH2:9][CH2:10][CH2:11][CH2:12][CH2:13][CH2:14][OH:15] |f:2.4|", "curated_rxnsmiles": "CO[C:14]([CH2:13][CH2:12][CH2:11][CH2:10][CH2:9][CH2:8]/[CH:7]=[CH:6]\\[CH2:5][CH2:4][CH2:3][CH2:2][CH3:1])=[O:15]>CCOCC.O.[Li][AlH4].[Na+].[OH-]>[CH3:1][CH2:2][CH2:3][CH2:4][CH2:5]/[CH:6]=[CH:7]\\[CH2:8][CH2:9][CH2:10][CH2:11][CH2:12][CH2:13][CH2:14][OH:15]", "index": 2}], "namerxn": "8.1.14", "rxnsmiles": "[CH3:1][CH2:2][CH2:3][CH2:4][CH2:5]/[CH:6]=[CH:7]\\[CH2:8][CH2:9][CH2:10][CH2:11][CH2:12][CH2:13][CH2:14][OH:15]>[O-][Cr](=O)(=O)O[Cr]([O-])(=O)=O.c1cc[nH+]cc1.c1cc[nH+]cc1.ClCCl>[CH3:1][CH2:2][CH2:3][CH2:4][CH2:5]/[CH:6]=[CH:7]\\[CH2:8][CH2:9][CH2:10][CH2:11][CH2:12][CH2:13][CH:14]=[O:15] |f:1.2.3|", "curated_rxnsmiles": "[CH3:1][CH2:2][CH2:3][CH2:4][CH2:5]/[CH:6]=[CH:7]\\[CH2:8][CH2:9][CH2:10][CH2:11][CH2:12][CH2:13][CH2:14][OH:15]>ClCCl.O=[Cr](=O)([O-])O[Cr](=O)(=O)[O-].c1cc[nH+]cc1.c1cc[nH+]cc1>[CH3:1][CH2:2][CH2:3][CH2:4][CH2:5]/[CH:6]=[CH:7]\\[CH2:8][CH2:9][CH2:10][CH2:11][CH2:12][CH2:13][CH:14]=[O:15]", "index": 1}, {"smiles": "OCCO", "ID": 1, "record_data": null, "record_ID": -1, "child": []}], "namerxn": "5.5.1", "rxnsmiles": "[CH3:1][CH2:2][CH2:3][CH2:4][CH2:5]/[CH:6]=[CH:7]\\[CH2:8][CH2:9][CH2:10][CH2:11][CH2:12][CH2:13][CH:14]=[O:15].O[CH2:16][CH2:17][OH:18]>O.Cc1ccccc1.Cc1ccc(cc1)S(=O)(=O)O>[CH3:1][CH2:2][CH2:3][CH2:4][CH2:5]/[CH:6]=[CH:7]\\[CH2:8][CH2:9][CH2:10][CH2:11][CH2:12][CH2:13][CH:14]1[O:15][CH2:16][CH2:17][O:18]1", "curated_rxnsmiles": "O[CH2:16][CH2:17][OH:18].[CH3:1][CH2:2][CH2:3][CH2:4][CH2:5]/[CH:6]=[CH:7]\\[CH2:8][CH2:9][CH2:10][CH2:11][CH2:12][CH2:13][CH:14]=[O:15]>Cc1ccc(S(=O)(=O)O)cc1.Cc1ccccc1.O>[CH3:1][CH2:2][CH2:3][CH2:4][CH2:5]/[CH:6]=[CH:7]\\[CH2:8][CH2:9][CH2:10][CH2:11][CH2:12][CH2:13][CH:14]1[O:15][CH2:16][CH2:17][O:18]1", "index": 0}, "SLScore": -6.757460117340088, "Ranking": 1}, "ASKCOS_tree": [{"Pathway": {"ppg": 0.0, "as_product": 2, "smiles": "CCCCC/C=C\\CCCCCCC1OCCO1", "as_reactant": 0, "child": [{"ppg": 6.0, "as_product": 29, "smiles": "Br[Mg]CCC1OCCO1", "as_reactant": 357, "child": []}, {"ppg": 0.0, "as_product": 1, "smiles": "CCCCC/C=C\\CCCCBr", "as_reactant": 1, "child": [{"ppg": 0.0, "as_product": 6, "smiles": "CCCCC/C=C\\CCCCOC1CCCCO1", "as_reactant": 5, "child": [{"ppg": 0.0, "as_product": 1, "smiles": "CCCCCC#CCCCCOC1CCCCO1", "as_reactant": 1, "child": [{"ppg": 46.0, "as_product": 54, "smiles": "BrCCCCOC1CCCCO1", "as_reactant": 224, "child": []}, {"ppg": 2.0, "as_product": 284, "smiles": "C#CCCCCC", "as_reactant": 5524, "child": []}], "reaction_plausibility": 0.9592599272727966, "reaction_examples": 1459, "template_score": 0.4675489068031311, "reaction_reagent": "", "index": 3}], "reaction_plausibility": 0.8949783444404602, "reaction_examples": 2968, "template_score": 0.6596778631210327, "reaction_reagent": "", "index": 2}], "reaction_plausibility": 0.8465015888214111, "reaction_examples": 61, "template_score": 0.06872939318418503, "reaction_reagent": "[Br]", "index": 1}], "reaction_plausibility": 0.8887513875961304, "reaction_examples": 55, "template_score": 0.05458569526672363, "reaction_reagent": "", "index": 0}, "SLScore": -16.600858688354492, "Ranking": 2, "Group": 1}, {"Pathway": {"ppg": 0.0, "as_product": 2, "smiles": "CCCCC/C=C\\CCCCCCC1OCCO1", "as_reactant": 0, "child": [{"ppg": 0.0, "as_product": 0, "smiles": "BrCC/C=C\\CCCCCCC1OCCO1", "as_reactant": 0, "child": [{"ppg": 0.0, "as_product": 0, "smiles": "OCC/C=C\\CCCCCCC1OCCO1", "as_reactant": 0, "child": [{"ppg": 0.0, "as_product": 0, "smiles": "CC(C)(C)[Si](C)(C)OCC/C=C\\CCCCCCC1OCCO1", "as_reactant": 0, "child": [{"ppg": 0.0, "as_product": 0, "smiles": "CC(C)(C)[Si](C)(C)OCCC#CCCCCCCC1OCCO1", "as_reactant": 0, "child": [{"ppg": 0.0, "as_product": 4, "smiles": "C#CCCCCCCC1OCCO1", "as_reactant": 13, "child": [{"ppg": 0.0, "as_product": 24, "smiles": "C#CCCCCCCC=O", "as_reactant": 26, "child": [{"ppg": 77.0, "as_product": 75, "smiles": "C#CCCCCCCCO", "as_reactant": 547, "child": []}], "reaction_plausibility": 0.7766191363334656, "reaction_examples": 36723, "template_score": 0.6444993019104004, "reaction_reagent": "", "index": 6}, {"ppg": 1.0, "as_product": 2956, "smiles": "OCCO", "as_reactant": 27718, "child": []}], "reaction_plausibility": 0.995960533618927, "reaction_examples": 981, "template_score": 0.09387382864952087, "reaction_reagent": "", "index": 5}, {"ppg": 3.0, "as_product": 56, "smiles": "CC(C)(C)[Si](C)(C)OCCBr", "as_reactant": 1091, "child": []}], "reaction_plausibility": 0.9980072379112244, "reaction_examples": 777, "template_score": 0.2593064308166504, "reaction_reagent": "", "index": 4}], "reaction_plausibility": 0.954010009765625, "reaction_examples": 2968, "template_score": 0.698249876499176, "reaction_reagent": "", "index": 3}], "reaction_plausibility": 0.9912588000297546, "reaction_examples": 33506, "template_score": 0.010137259028851986, "reaction_reagent": "", "index": 2}], "reaction_plausibility": 0.974274754524231, "reaction_examples": 189, "template_score": 0.29718971252441406, "reaction_reagent": "[Br]", "index": 1}, {"ppg": 2.0, "as_product": 104, "smiles": "CCC[Mg]Br", "as_reactant": 2598, "child": []}], "reaction_plausibility": 0.8004646897315979, "reaction_examples": 55, "template_score": 0.05458569526672363, "reaction_reagent": "", "index": 0}, "SLScore": -17.06892967224121, "Ranking": 3, "Group": 2}, {"Pathway": {"ppg": 0.0, "as_product": 2, "smiles": "CCCCC/C=C\\CCCCCCC1OCCO1", "as_reactant": 0, "child": [{"ppg": 0.0, "as_product": 0, "smiles": "CCCCC(/C=C\\CCCCCCC1OCCO1)OS(=O)(=O)c1ccc(C)cc1", "as_reactant": 0, "child": [{"ppg": 0.0, "as_product": 0, "smiles": "CCCCC(O)/C=C\\CCCCCCC1OCCO1", "as_reactant": 0, "child": [{"ppg": 0.0, "as_product": 0, "smiles": "CCCCC(O)C#CCCCCCCC1OCCO1", "as_reactant": 0, "child": [{"ppg": 0.0, "as_product": 4, "smiles": "C#CCCCCCCC1OCCO1", "as_reactant": 13, "child": [{"ppg": 0.0, "as_product": 24, "smiles": "C#CCCCCCCC=O", "as_reactant": 26, "child": [{"ppg": 77.0, "as_product": 75, "smiles": "C#CCCCCCCCO", "as_reactant": 547, "child": []}], "reaction_plausibility": 0.7766191363334656, "reaction_examples": 36723, "template_score": 0.6444993019104004, "reaction_reagent": "", "index": 5}, {"ppg": 1.0, "as_product": 2956, "smiles": "OCCO", "as_reactant": 27718, "child": []}], "reaction_plausibility": 0.995960533618927, "reaction_examples": 981, "template_score": 0.09387382864952087, "reaction_reagent": "", "index": 4}, {"ppg": 1.0, "as_product": 1317, "smiles": "CCCCC=O", "as_reactant": 8751, "child": []}], "reaction_plausibility": 0.9999833106994629, "reaction_examples": 2421, "template_score": 0.37981510162353516, "reaction_reagent": "", "index": 3}], "reaction_plausibility": 0.9074616432189941, "reaction_examples": 2968, "template_score": 0.9105909466743469, "reaction_reagent": "", "index": 2}, {"ppg": 28.0, "as_product": 7, "smiles": "Cc1ccc(S(=O)(=O)Cl)cc1C", "as_reactant": 82, "child": []}], "reaction_plausibility": 0.9597989320755005, "reaction_examples": 37, "template_score": 0.0008272703271359205, "reaction_reagent": "", "index": 1}], "reaction_plausibility": 0.8797259330749512, "reaction_examples": 35, "template_score": 0.00602847570553422, "reaction_reagent": "", "index": 0}, "SLScore": -18.88405990600586, "Ranking": 7, "Group": 3}, {"Pathway": {"ppg": 0.0, "as_product": 2, "smiles": "CCCCC/C=C\\CCCCCCC1OCCO1", "as_reactant": 0, "child": [{"ppg": 0.0, "as_product": 0, "smiles": "CCCCC(/C=C\\CCCCCCC1OCCO1)OS(=O)(=O)c1ccc(C)cc1", "as_reactant": 0, "child": [{"ppg": 0.0, "as_product": 0, "smiles": "CCCCC(O)/C=C\\CCCCCCC1OCCO1", "as_reactant": 0, "child": [{"ppg": 0.0, "as_product": 0, "smiles": "CCCCC(O)C#CCCCCCCC1OCCO1", "as_reactant": 0, "child": [{"ppg": 0.0, "as_product": 4, "smiles": "C#CCCCCCCC1OCCO1", "as_reactant": 13, "child": [{"ppg": 0.0, "as_product": 24, "smiles": "C#CCCCCCCC=O", "as_reactant": 26, "child": [{"ppg": 77.0, "as_product": 75, "smiles": "C#CCCCCCCCO", "as_reactant": 547, "child": []}], "reaction_plausibility": 0.7766191363334656, "reaction_examples": 36723, "template_score": 0.6444993019104004, "reaction_reagent": "", "index": 5}, {"ppg": 1.0, "as_product": 2956, "smiles": "OCCO", "as_reactant": 27718, "child": []}], "reaction_plausibility": 0.995960533618927, "reaction_examples": 981, "template_score": 0.09387382864952087, "reaction_reagent": "", "index": 4}, {"ppg": 1.0, "as_product": 1317, "smiles": "CCCCC=O", "as_reactant": 8751, "child": []}], "reaction_plausibility": 0.9999833106994629, "reaction_examples": 2421, "template_score": 0.37981510162353516, "reaction_reagent": "", "index": 3}], "reaction_plausibility": 0.9074616432189941, "reaction_examples": 2968, "template_score": 0.9105909466743469, "reaction_reagent": "", "index": 2}, {"ppg": 1.0, "as_product": 2626, "smiles": "Cc1ccc(S(=O)(=O)Cl)cc1", "as_reactant": 83629, "child": []}], "reaction_plausibility": 0.9922258853912354, "reaction_examples": 26490, "template_score": 0.9902655482292175, "reaction_reagent": "", "index": 1}], "reaction_plausibility": 0.8797259330749512, "reaction_examples": 35, "template_score": 0.00602847570553422, "reaction_reagent": "", "index": 0}, "SLScore": -19.106252670288086, "Ranking": 11, "Group": 4}, {"Pathway": {"ppg": 0.0, "as_product": 2, "smiles": "CCCCC/C=C\\CCCCCCC1OCCO1", "as_reactant": 0, "child": [{"ppg": 0.0, "as_product": 0, "smiles": "BrCC/C=C\\CCCCCCC1OCCO1", "as_reactant": 0, "child": [{"ppg": 0.0, "as_product": 0, "smiles": "OCC/C=C\\CCCCCCC1OCCO1", "as_reactant": 0, "child": [{"ppg": 0.0, "as_product": 0, "smiles": "OCCC#CCCCCCCC1OCCO1", "as_reactant": 0, "child": [{"ppg": 0.0, "as_product": 7, "smiles": "BrCCCCCCC1OCCO1", "as_reactant": 20, "child": [{"ppg": 0.0, "as_product": 4, "smiles": "OCCCCCCC1OCCO1", "as_reactant": 2, "child": [{"ppg": 0.0, "as_product": 0, "smiles": "CC(C)(C)[Si](C)(C)OCCCCCCC1OCCO1", "as_reactant": 0, "child": [{"ppg": 52.0, "as_product": 9, "smiles": "BrCCCCC1OCCO1", "as_reactant": 91, "child": []}, {"ppg": 74.0, "as_product": 29, "smiles": "CC(C)(C)[Si](C)(C)OCCI", "as_reactant": 215, "child": []}], "reaction_plausibility": 0.9970505237579346, "reaction_examples": 30, "template_score": 0.11275646090507507, "reaction_reagent": "", "index": 6}], "reaction_plausibility": 0.9636374115943909, "reaction_examples": 33506, "template_score": 0.04253990575671196, "reaction_reagent": "", "index": 5}], "reaction_plausibility": 0.9550092220306396, "reaction_examples": 8283, "template_score": 0.0475725457072258, "reaction_reagent": "[Br]", "index": 4}, {"ppg": 2.0, "as_product": 156, "smiles": "C#CCCO", "as_reactant": 3875, "child": []}], "reaction_plausibility": 0.9854413866996765, "reaction_examples": 777, "template_score": 0.0847480371594429, "reaction_reagent": "", "index": 3}], "reaction_plausibility": 0.9068794846534729, "reaction_examples": 2968, "template_score": 0.8596893548965454, "reaction_reagent": "", "index": 2}], "reaction_plausibility": 0.974274754524231, "reaction_examples": 189, "template_score": 0.29718971252441406, "reaction_reagent": "[Br]", "index": 1}, {"ppg": 2.0, "as_product": 104, "smiles": "CCC[Mg]Br", "as_reactant": 2598, "child": []}], "reaction_plausibility": 0.8004646897315979, "reaction_examples": 55, "template_score": 0.05458569526672363, "reaction_reagent": "", "index": 0}, "SLScore": -19.959463119506836, "Ranking": 22, "Group": 5}, {"Pathway": {"ppg": 0.0, "as_product": 2, "smiles": "CCCCC/C=C\\CCCCCCC1OCCO1", "as_reactant": 0, "child": [{"ppg": 0.0, "as_product": 25, "smiles": "CCCCC/C=C\\CCBr", "as_reactant": 59, "child": [{"ppg": 0.0, "as_product": 7, "smiles": "CCCCC/C=C\\CCOS(C)(=O)=O", "as_reactant": 7, "child": [{"ppg": 0.0, "as_product": 110, "smiles": "CCCCC/C=C\\CCO", "as_reactant": 292, "child": [{"ppg": 9.0, "as_product": 40, "smiles": "CCCCCC#CCCO", "as_reactant": 389, "child": []}], "reaction_plausibility": 0.8673750758171082, "reaction_examples": 2968, "template_score": 0.4805335998535156, "reaction_reagent": "", "index": 3}, {"ppg": 2.0, "as_product": 5606, "smiles": "CS(=O)(=O)Cl", "as_reactant": 69196, "child": []}], "reaction_plausibility": 0.9999939203262329, "reaction_examples": 33139, "template_score": 0.9367763996124268, "reaction_reagent": "", "index": 2}], "reaction_plausibility": 0.9806466102600098, "reaction_examples": 25, "template_score": 0.14713717997074127, "reaction_reagent": "[Br]", "index": 1}, {"ppg": 0.0, "as_product": 3, "smiles": "ICCCCC1OCCO1", "as_reactant": 17, "child": [{"ppg": 5.0, "as_product": 9, "smiles": "ClCCCCC1OCCO1", "as_reactant": 100, "child": []}], "reaction_plausibility": 0.9925143122673035, "reaction_examples": 1757, "template_score": 0.32314473390579224, "reaction_reagent": "[I]", "index": 4}], "reaction_plausibility": 0.9688838720321655, "reaction_examples": 30, "template_score": 0.011021687649190426, "reaction_reagent": "", "index": 0}, "SLScore": -20.357715606689453, "Ranking": 29, "Group": 6}, {"Pathway": {"ppg": 0.0, "as_product": 2, "smiles": "CCCCC/C=C\\CCCCCCC1OCCO1", "as_reactant": 0, "child": [{"ppg": 0.0, "as_product": 0, "smiles": "CCCCC/C=C\\C(CCCCCC1OCCO1)OS(=O)(=O)c1ccc(C)cc1", "as_reactant": 0, "child": [{"ppg": 0.0, "as_product": 0, "smiles": "CCCCC/C=C\\C(O)CCCCCC1OCCO1", "as_reactant": 0, "child": [{"ppg": 0.0, "as_product": 0, "smiles": "CCCCCC#CC(O)CCCCCC1OCCO1", "as_reactant": 0, "child": [{"ppg": 2.0, "as_product": 284, "smiles": "C#CCCCCC", "as_reactant": 5524, "child": []}, {"ppg": 0.0, "as_product": 1, "smiles": "O=CCCCCCC1OCCO1", "as_reactant": 9, "child": [{"ppg": 0.0, "as_product": 4, "smiles": "OCCCCCCC1OCCO1", "as_reactant": 2, "child": [{"ppg": 0.0, "as_product": 0, "smiles": "CC(C)(C)[Si](C)(C)OCCCCCCC1OCCO1", "as_reactant": 0, "child": [{"ppg": 2.0, "as_product": 38, "smiles": "BrCCC1OCCO1", "as_reactant": 1469, "child": []}, {"ppg": 12.0, "as_product": 32, "smiles": "CC(C)(C)[Si](C)(C)OCCCCI", "as_reactant": 334, "child": []}], "reaction_plausibility": 0.9978267550468445, "reaction_examples": 30, "template_score": 0.11275646090507507, "reaction_reagent": "", "index": 6}], "reaction_plausibility": 0.9636374115943909, "reaction_examples": 33506, "template_score": 0.04253990575671196, "reaction_reagent": "", "index": 5}], "reaction_plausibility": 0.9640525579452515, "reaction_examples": 36723, "template_score": 0.487802118062973, "reaction_reagent": "", "index": 4}], "reaction_plausibility": 0.9999831914901733, "reaction_examples": 2421, "template_score": 0.3695618808269501, "reaction_reagent": "", "index": 3}], "reaction_plausibility": 0.8427249193191528, "reaction_examples": 2968, "template_score": 0.9081507921218872, "reaction_reagent": "", "index": 2}, {"ppg": 1.0, "as_product": 2626, "smiles": "Cc1ccc(S(=O)(=O)Cl)cc1", "as_reactant": 83629, "child": []}], "reaction_plausibility": 0.9980705380439758, "reaction_examples": 26490, "template_score": 0.9945013523101807, "reaction_reagent": "", "index": 1}], "reaction_plausibility": 0.7892135977745056, "reaction_examples": 35, "template_score": 0.00602847570553422, "reaction_reagent": "", "index": 0}, "SLScore": -20.438079833984375, "Ranking": 34, "Group": 7}, {"Pathway": {"ppg": 0.0, "as_product": 2, "smiles": "CCCCC/C=C\\CCCCCCC1OCCO1", "as_reactant": 0, "child": [{"ppg": 0.0, "as_product": 0, "smiles": "CCCCC/C=C\\CCCCC(CC1OCCO1)OS(=O)(=O)c1ccc(C)cc1", "as_reactant": 0, "child": [{"ppg": 0.0, "as_product": 0, "smiles": "CCCCC/C=C\\CCCCC(O)CC1OCCO1", "as_reactant": 0, "child": [{"ppg": 2.0, "as_product": 0, "smiles": "Br[Mg]CC1OCCO1", "as_reactant": 36, "child": []}, {"ppg": 0.0, "as_product": 3, "smiles": "CCCCC/C=C\\CCCCC=O", "as_reactant": 0, "child": [{"ppg": 0.0, "as_product": 0, "smiles": "CCCCC/C=C\\CCCCC#N", "as_reactant": 0, "child": [{"ppg": 0.0, "as_product": 9, "smiles": "CCCCC/C=C\\CCCCC(=O)O", "as_reactant": 5, "child": [{"ppg": 0.0, "as_product": 11, "smiles": "CCCCCC#CCCCCC(=O)O", "as_reactant": 21, "child": [{"ppg": 2.0, "as_product": 284, "smiles": "C#CCCCCC", "as_reactant": 5524, "child": []}, {"ppg": 2.0, "as_product": 114, "smiles": "O=C(O)CCCCBr", "as_reactant": 1398, "child": []}], "reaction_plausibility": 0.9549964070320129, "reaction_examples": 777, "template_score": 0.11647841334342957, "reaction_reagent": "", "index": 6}], "reaction_plausibility": 0.9607967734336853, "reaction_examples": 2968, "template_score": 0.2714923620223999, "reaction_reagent": "", "index": 5}], "reaction_plausibility": 0.8985554575920105, "reaction_examples": 187, "template_score": 0.1780313104391098, "reaction_reagent": "[N]", "index": 4}], "reaction_plausibility": 0.8238141536712646, "reaction_examples": 2603, "template_score": 0.05351977050304413, "reaction_reagent": "[O]", "index": 3}], "reaction_plausibility": 0.9928228855133057, "reaction_examples": 494, "template_score": 0.05702298507094383, "reaction_reagent": "", "index": 2}, {"ppg": 1.0, "as_product": 2626, "smiles": "Cc1ccc(S(=O)(=O)Cl)cc1", "as_reactant": 83629, "child": []}], "reaction_plausibility": 0.9963926672935486, "reaction_examples": 26490, "template_score": 0.9924611449241638, "reaction_reagent": "", "index": 1}], "reaction_plausibility": 0.9422128796577454, "reaction_examples": 35, "template_score": 0.00602847570553422, "reaction_reagent": "", "index": 0}, "SLScore": -21.08656883239746, "Ranking": 43, "Group": 8}, {"Pathway": {"ppg": 0.0, "as_product": 2, "smiles": "CCCCC/C=C\\CCCCCCC1OCCO1", "as_reactant": 0, "child": [{"ppg": 0.0, "as_product": 0, "smiles": "CCCC(C/C=C\\CCCCCCC1OCCO1)OS(=O)(=O)c1ccc(C)cc1", "as_reactant": 0, "child": [{"ppg": 0.0, "as_product": 0, "smiles": "CCCC(O)C/C=C\\CCCCCCC1OCCO1", "as_reactant": 0, "child": [{"ppg": 0.0, "as_product": 0, "smiles": "CCCC(O)CC#CCCCCCCC1OCCO1", "as_reactant": 0, "child": [{"ppg": 0.0, "as_product": 4, "smiles": "C#CCCCCCCC1OCCO1", "as_reactant": 13, "child": [{"ppg": 0.0, "as_product": 24, "smiles": "C#CCCCCCCC=O", "as_reactant": 26, "child": [{"ppg": 77.0, "as_product": 75, "smiles": "C#CCCCCCCCO", "as_reactant": 547, "child": []}], "reaction_plausibility": 0.7766191363334656, "reaction_examples": 36723, "template_score": 0.6444993019104004, "reaction_reagent": "", "index": 5}, {"ppg": 1.0, "as_product": 2956, "smiles": "OCCO", "as_reactant": 27718, "child": []}], "reaction_plausibility": 0.995960533618927, "reaction_examples": 981, "template_score": 0.09387382864952087, "reaction_reagent": "", "index": 4}, {"ppg": 40.0, "as_product": 120, "smiles": "CCCC1CO1", "as_reactant": 224, "child": []}], "reaction_plausibility": 0.997753918170929, "reaction_examples": 523, "template_score": 0.8260107040405273, "reaction_reagent": "", "index": 3}], "reaction_plausibility": 0.9616658091545105, "reaction_examples": 2968, "template_score": 0.6393753886222839, "reaction_reagent": "", "index": 2}, {"ppg": 1.0, "as_product": 2626, "smiles": "Cc1ccc(S(=O)(=O)Cl)cc1", "as_reactant": 83629, "child": []}], "reaction_plausibility": 0.9990969896316528, "reaction_examples": 26490, "template_score": 0.9841305613517761, "reaction_reagent": "", "index": 1}], "reaction_plausibility": 0.9290136694908142, "reaction_examples": 35, "template_score": 0.00602847570553422, "reaction_reagent": "", "index": 0}, "SLScore": -21.291259765625, "Ranking": 49, "Group": 9}], "Patent_number": "US20040197358A1"}, {"Patent_tree": {"Pathway": {"smiles": "Cc1cc(-c2ccc(C(F)(F)F)cc2)cc(-c2nc(-c3ccc(N)nc3)no2)n1", "ID": 478, "record_data": [], "record_ID": 345, "child": [{"smiles": "Cc1cc(-c2ccc(C(F)(F)F)cc2)cc(C(=O)O)n1", "ID": 106, "record_data": [], "record_ID": 63, "child": [{"smiles": "Cc1cc(-c2ccc(C(F)(F)F)cc2)cc(C#N)n1", "ID": 67, "record_data": [], "record_ID": 35, "child": [{"smiles": "Cc1cc(-c2ccc(C(F)(F)F)cc2)cc(I)n1", "ID": 37, "record_data": [], "record_ID": 15, "child": [{"smiles": "Cc1cc(-c2ccc(C(F)(F)F)cc2)cc(Cl)n1", "ID": 36, "record_data": null, "record_ID": -1, "child": []}], "namerxn": "9.7.45", "rxnsmiles": "[CH3:1][c:2]1[cH:3][c:4]([cH:5][c:6]([n:7]1)Cl)-[c:8]1[cH:9][cH:10][c:11]([cH:12][cH:13]1)[C:14]([F:15])([F:16])[F:17]>>[CH3:1][c:2]1[cH:3][c:4]([cH:5][c:6]([n:7]1)I)-[c:8]1[cH:9][cH:10][c:11]([cH:12][cH:13]1)[C:14]([F:15])([F:16])[F:17]", "curated_rxnsmiles": "Cl[c:16]1[cH:15][c:4](-[c:5]2[cH:6][cH:7][c:8]([C:9]([F:10])([F:11])[F:12])[cH:13][cH:14]2)[cH:3][c:2]([CH3:1])[n:18]1>>I[c:16]1[cH:15][c:4](-[c:5]2[cH:6][cH:7][c:8]([C:9]([F:10])([F:11])[F:12])[cH:13][cH:14]2)[cH:3][c:2]([CH3:1])[n:18]1", "index": 3}], "namerxn": "9.7.82", "rxnsmiles": "[CH3:1][c:2]1[cH:3][c:4]([cH:5][c:6]([n:7]1)I)-[c:8]1[cH:9][cH:10][c:11]([cH:12][cH:13]1)[C:14]([F:15])([F:16])[F:17]>>[CH3:1][c:2]1[cH:3][c:4]([cH:5][c:6]([n:7]1)C#N)-[c:8]1[cH:9][cH:10][c:11]([cH:12][cH:13]1)[C:14]([F:15])([F:16])[F:17]", "curated_rxnsmiles": "I[c:16]1[cH:15][c:4](-[c:5]2[cH:6][cH:7][c:8]([C:9]([F:10])([F:11])[F:12])[cH:13][cH:14]2)[cH:3][c:2]([CH3:1])[n:18]1>>C([c:16]1n[c:2]([CH3:1])[cH:3][c:4](-[c:5]2[cH:6][cH:7][c:8]([C:9]([F:10])([F:11])[F:12])[cH:13][cH:14]2)[cH:15]1)#[N:18]", "index": 2}], "namerxn": "9.4.1", "rxnsmiles": "[CH3:1][c:2]1[cH:3][c:4]([cH:5][c:6]([n:7]1)[C:8]#N)-[c:9]1[cH:10][cH:11][c:12]([cH:13][cH:14]1)[C:15]([F:16])([F:17])[F:18]>>[CH3:1][c:2]1[cH:3][c:4]([cH:5][c:6]([n:7]1)[C:8](=O)O)-[c:9]1[cH:10][cH:11][c:12]([cH:13][cH:14]1)[C:15]([F:16])([F:17])[F:18]", "curated_rxnsmiles": "N#[C:17][c:16]1[cH:15][c:4](-[c:5]2[cH:6][cH:7][c:8]([C:9]([F:10])([F:11])[F:12])[cH:13][cH:14]2)[cH:3][c:2]([CH3:1])[n:20]1>>O=[C:17](O)[c:16]1[cH:15][c:4](-[c:5]2[cH:6][cH:7][c:8]([C:9]([F:10])([F:11])[F:12])[cH:13][cH:14]2)[cH:3][c:2]([CH3:1])[n:20]1", "index": 1}, {"smiles": "N=C(NO)c1ccc(N)nc1", "ID": 283, "record_data": null, "record_ID": -1, "child": []}], "namerxn": "4.2.2", "rxnsmiles": "[CH3:1][c:2]1[cH:3][c:4]([cH:5][c:6]([n:7]1)[C:8](=[O:9])O)-[c:10]1[cH:11][cH:12][c:13]([cH:14][cH:15]1)[C:16]([F:17])([F:18])[F:19].[NH:20]=[C:21]([NH:22]O)[c:23]1[cH:24][cH:25][c:26]([n:27][cH:28]1)[NH2:29]>>[CH3:1][c:2]1[cH:3][c:4]([cH:5][c:6]([n:7]1)-[c:8]1[n:20][c:21]([n:22][o:9]1)-[c:23]1[cH:24][cH:25][c:26]([n:27][cH:28]1)[NH2:29])-[c:10]1[cH:11][cH:12][c:13]([cH:14][cH:15]1)[C:16]([F:17])([F:18])[F:19]", "curated_rxnsmiles": "O=[C:17](O)[c:16]1[cH:15][c:4](-[c:5]2[cH:6][cH:7][c:8]([C:9]([F:10])([F:11])[F:12])[cH:13][cH:14]2)[cH:3][c:2]([CH3:1])[n:29]1.[NH:18]=[C:19]([c:20]1[cH:21][cH:22][c:23]([NH2:24])[n:25][cH:26]1)[NH:27][OH:28]>>[CH3:1][c:2]1[cH:3][c:4](-[c:5]2[cH:6][cH:7][c:8]([C:9]([F:10])([F:11])[F:12])[cH:13][cH:14]2)[cH:15][c:16](-[c:17]2[n:18][c:19](-[c:20]3[cH:21][cH:22][c:23]([NH2:24])[n:25][cH:26]3)[n:27][o:28]2)[n:29]1", "index": 0}, "SLScore": -12.477294921875, "Ranking": 1}, "ASKCOS_tree": [{"Pathway": {"ppg": 0.0, "as_product": 0, "smiles": "Cc1cc(-c2ccc(C(F)(F)F)cc2)cc(-c2nc(-c3ccc(N)nc3)no2)n1", "as_reactant": 0, "child": [{"ppg": 0.0, "as_product": 0, "smiles": "COc1ccc(CNc2ccc(-c3noc(-c4cc(-c5ccc(C(F)(F)F)cc5)cc(C)n4)n3)cn2)cc1", "as_reactant": 0, "child": [{"ppg": 0.0, "as_product": 0, "smiles": "COc1ccc(CNc2ccc(C(N)=NO)cn2)cc1", "as_reactant": 0, "child": [{"ppg": 0.0, "as_product": 0, "smiles": "COc1ccc(CNc2ccc(C#N)cn2)cc1", "as_reactant": 0, "child": [{"ppg": 1.0, "as_product": 6681, "smiles": "COc1ccc(C=O)cc1", "as_reactant": 65868, "child": []}, {"ppg": 7.0, "as_product": 42, "smiles": "N#Cc1ccc(N)nc1", "as_reactant": 429, "child": []}], "reaction_plausibility": 0.9936112761497498, "reaction_examples": 154, "template_score": 0.13687850534915924, "reaction_reagent": "", "index": 3}], "reaction_plausibility": 0.9998052716255188, "reaction_examples": 149, "template_score": 0.9473885893821716, "reaction_reagent": "[N].[O]", "index": 2}, {"ppg": 0.0, "as_product": 1, "smiles": "Cc1cc(-c2ccc(C(F)(F)F)cc2)cc(C(=O)O)n1", "as_reactant": 0, "child": [{"ppg": 0.0, "as_product": 1, "smiles": "Cc1cc(-c2ccc(C(F)(F)F)cc2)cc(Br)n1", "as_reactant": 2, "child": []}, {"ppg": 1.0, "as_product": 19577, "smiles": "O=C=O", "as_reactant": 51207, "child": []}], "reaction_plausibility": 0.9998753070831299, "reaction_examples": 107, "template_score": 0.006775648333132267, "reaction_reagent": "", "index": 4}], "reaction_plausibility": 1.0, "reaction_examples": 22, "template_score": 0.04998916760087013, "reaction_reagent": "", "index": 1}], "reaction_plausibility": 0.9999772310256958, "reaction_examples": 243, "template_score": 0.010099193081259727, "reaction_reagent": "", "index": 0}, "SLScore": -17.86598777770996, "Ranking": 2, "Group": 1}, {"Pathway": {"ppg": 0.0, "as_product": 0, "smiles": "Cc1cc(-c2ccc(C(F)(F)F)cc2)cc(-c2nc(-c3ccc(N)nc3)no2)n1", "as_reactant": 0, "child": [{"ppg": 0.0, "as_product": 0, "smiles": "COc1ccc(CNc2ccc(-c3noc(-c4cc(-c5ccc(C(F)(F)F)cc5)cc(C)n4)n3)cn2)cc1", "as_reactant": 0, "child": [{"ppg": 0.0, "as_product": 0, "smiles": "COc1ccc(CNc2ccc(C(N)=NO)cn2)cc1", "as_reactant": 0, "child": [{"ppg": 0.0, "as_product": 0, "smiles": "COc1ccc(CNc2ccc(C#N)cn2)cc1", "as_reactant": 0, "child": [{"ppg": 1.0, "as_product": 709, "smiles": "COc1ccc(CN)cc1", "as_reactant": 10916, "child": []}, {"ppg": 4.0, "as_product": 50, "smiles": "N#Cc1ccc(Cl)nc1", "as_reactant": 976, "child": []}], "reaction_plausibility": 0.9999631643295288, "reaction_examples": 3506, "template_score": 0.3752322494983673, "reaction_reagent": "", "index": 3}], "reaction_plausibility": 0.9998052716255188, "reaction_examples": 149, "template_score": 0.9473885893821716, "reaction_reagent": "[N].[O]", "index": 2}, {"ppg": 0.0, "as_product": 1, "smiles": "Cc1cc(-c2ccc(C(F)(F)F)cc2)cc(C(=O)O)n1", "as_reactant": 0, "child": [{"ppg": 0.0, "as_product": 0, "smiles": "Cc1cc(-c2ccc(C(F)(F)F)cc2)cc(C)n1", "as_reactant": 0, "child": [{"ppg": 27.0, "as_product": 30, "smiles": "Cc1cc(Cl)cc(C)n1", "as_reactant": 145, "child": []}, {"ppg": 3.0, "as_product": 183, "smiles": "OB(O)c1ccc(C(F)(F)F)cc1", "as_reactant": 5007, "child": []}], "reaction_plausibility": 0.9999616146087646, "reaction_examples": 457, "template_score": 0.13906843960285187, "reaction_reagent": "", "index": 5}], "reaction_plausibility": 0.9302767515182495, "reaction_examples": 2944, "template_score": 0.04191255569458008, "reaction_reagent": "[O]", "index": 4}], "reaction_plausibility": 1.0, "reaction_examples": 22, "template_score": 0.04998916760087013, "reaction_reagent": "", "index": 1}], "reaction_plausibility": 0.9999772310256958, "reaction_examples": 243, "template_score": 0.010099193081259727, "reaction_reagent": "", "index": 0}, "SLScore": -18.250043869018555, "Ranking": 4, "Group": 2}, {"Pathway": {"ppg": 0.0, "as_product": 0, "smiles": "Cc1cc(-c2ccc(C(F)(F)F)cc2)cc(-c2nc(-c3ccc(N)nc3)no2)n1", "as_reactant": 0, "child": [{"ppg": 0.0, "as_product": 0, "smiles": "COc1ccc(CNc2ccc(-c3noc(-c4cc(-c5ccc(C(F)(F)F)cc5)cc(C)n4)n3)cn2)cc1", "as_reactant": 0, "child": [{"ppg": 0.0, "as_product": 0, "smiles": "COc1ccc(CNc2ccc(C(N)=NO)cn2)cc1", "as_reactant": 0, "child": [{"ppg": 0.0, "as_product": 0, "smiles": "COc1ccc(CNc2ccc(C#N)cn2)cc1", "as_reactant": 0, "child": [{"ppg": 1.0, "as_product": 6681, "smiles": "COc1ccc(C=O)cc1", "as_reactant": 65868, "child": []}, {"ppg": 7.0, "as_product": 42, "smiles": "N#Cc1ccc(N)nc1", "as_reactant": 429, "child": []}], "reaction_plausibility": 0.9936112761497498, "reaction_examples": 154, "template_score": 0.13687850534915924, "reaction_reagent": "", "index": 3}], "reaction_plausibility": 0.9998052716255188, "reaction_examples": 149, "template_score": 0.9473885893821716, "reaction_reagent": "[N].[O]", "index": 2}, {"ppg": 0.0, "as_product": 1, "smiles": "Cc1cc(-c2ccc(C(F)(F)F)cc2)cc(C(=O)O)n1", "as_reactant": 0, "child": [{"ppg": 0.0, "as_product": 1, "smiles": "Cc1cc(-c2ccc(C(F)(F)F)cc2)cc(C#N)n1", "as_reactant": 0, "child": [{"ppg": 3.0, "as_product": 136, "smiles": "C[Si](C)(C)C#N", "as_reactant": 22141, "child": []}, {"ppg": 0.0, "as_product": 0, "smiles": "Cc1cc(-c2ccc(C(F)(F)F)cc2)cc[n+]1[O-]", "as_reactant": 0, "child": [{"ppg": 0.0, "as_product": 1, "smiles": "Cc1cc(-c2ccc(C(F)(F)F)cc2)ccn1", "as_reactant": 2, "child": []}], "reaction_plausibility": 0.9996956586837769, "reaction_examples": 6966, "template_score": 0.9594957232475281, "reaction_reagent": "[O]", "index": 6}], "reaction_plausibility": 0.9999582767486572, "reaction_examples": 284, "template_score": 0.13216274976730347, "reaction_reagent": "", "index": 5}], "reaction_plausibility": 0.9997734427452087, "reaction_examples": 3423, "template_score": 0.03855130821466446, "reaction_reagent": "[O]", "index": 4}], "reaction_plausibility": 1.0, "reaction_examples": 22, "template_score": 0.04998916760087013, "reaction_reagent": "", "index": 1}], "reaction_plausibility": 0.9999772310256958, "reaction_examples": 243, "template_score": 0.010099193081259727, "reaction_reagent": "", "index": 0}, "SLScore": -18.380847930908203, "Ranking": 6, "Group": 3}, {"Pathway": {"ppg": 0.0, "as_product": 0, "smiles": "Cc1cc(-c2ccc(C(F)(F)F)cc2)cc(-c2nc(-c3ccc(N)nc3)no2)n1", "as_reactant": 0, "child": [{"ppg": 0.0, "as_product": 0, "smiles": "COc1ccc(CNc2ccc(-c3noc(-c4cc(-c5ccc(C(F)(F)F)cc5)cc(C)n4)n3)cn2)cc1", "as_reactant": 0, "child": [{"ppg": 0.0, "as_product": 0, "smiles": "COc1ccc(CNc2ccc(C(N)=NO)cn2)cc1", "as_reactant": 0, "child": [{"ppg": 0.0, "as_product": 0, "smiles": "COc1ccc(CNc2ccc(C#N)cn2)cc1", "as_reactant": 0, "child": [{"ppg": 1.0, "as_product": 709, "smiles": "COc1ccc(CN)cc1", "as_reactant": 10916, "child": []}, {"ppg": 4.0, "as_product": 50, "smiles": "N#Cc1ccc(Cl)nc1", "as_reactant": 976, "child": []}], "reaction_plausibility": 0.9999631643295288, "reaction_examples": 3506, "template_score": 0.3752322494983673, "reaction_reagent": "", "index": 3}], "reaction_plausibility": 0.9998052716255188, "reaction_examples": 149, "template_score": 0.9473885893821716, "reaction_reagent": "[N].[O]", "index": 2}, {"ppg": 0.0, "as_product": 1, "smiles": "Cc1cc(-c2ccc(C(F)(F)F)cc2)cc(C(=O)O)n1", "as_reactant": 0, "child": [{"ppg": 0.0, "as_product": 0, "smiles": "Cc1cc(-c2ccc(C(F)(F)F)cc2)cc(C)n1", "as_reactant": 0, "child": [{"ppg": 23.0, "as_product": 18, "smiles": "Cc1cc(Br)cc(C)n1", "as_reactant": 109, "child": []}, {"ppg": 3.0, "as_product": 183, "smiles": "OB(O)c1ccc(C(F)(F)F)cc1", "as_reactant": 5007, "child": []}], "reaction_plausibility": 0.9999774694442749, "reaction_examples": 454, "template_score": 0.18473577499389648, "reaction_reagent": "", "index": 5}], "reaction_plausibility": 0.9302767515182495, "reaction_examples": 2944, "template_score": 0.04191255569458008, "reaction_reagent": "[O]", "index": 4}], "reaction_plausibility": 1.0, "reaction_examples": 22, "template_score": 0.04998916760087013, "reaction_reagent": "", "index": 1}], "reaction_plausibility": 0.9999772310256958, "reaction_examples": 243, "template_score": 0.010099193081259727, "reaction_reagent": "", "index": 0}, "SLScore": -18.440841674804688, "Ranking": 7, "Group": 4}, {"Pathway": {"ppg": 0.0, "as_product": 0, "smiles": "Cc1cc(-c2ccc(C(F)(F)F)cc2)cc(-c2nc(-c3ccc(N)nc3)no2)n1", "as_reactant": 0, "child": [{"ppg": 0.0, "as_product": 0, "smiles": "COc1ccc(CNc2ccc(-c3noc(-c4cc(-c5ccc(C(F)(F)F)cc5)cc(C)n4)n3)cn2)cc1", "as_reactant": 0, "child": [{"ppg": 0.0, "as_product": 0, "smiles": "COc1ccc(CNc2ccc(C(N)=NO)cn2)cc1", "as_reactant": 0, "child": [{"ppg": 0.0, "as_product": 0, "smiles": "COc1ccc(CNc2ccc(C#N)cn2)cc1", "as_reactant": 0, "child": [{"ppg": 1.0, "as_product": 709, "smiles": "COc1ccc(CN)cc1", "as_reactant": 10916, "child": []}, {"ppg": 32.0, "as_product": 27, "smiles": "N#Cc1ccc[n+]([O-])c1", "as_reactant": 99, "child": []}], "reaction_plausibility": 0.9999843835830688, "reaction_examples": 88, "template_score": 0.09014853835105896, "reaction_reagent": "", "index": 3}], "reaction_plausibility": 0.9998052716255188, "reaction_examples": 149, "template_score": 0.9473885893821716, "reaction_reagent": "[N].[O]", "index": 2}, {"ppg": 0.0, "as_product": 1, "smiles": "Cc1cc(-c2ccc(C(F)(F)F)cc2)cc(C(=O)O)n1", "as_reactant": 0, "child": [{"ppg": 0.0, "as_product": 0, "smiles": "Cc1cc(-c2ccc(C(F)(F)F)cc2)cc(C)n1", "as_reactant": 0, "child": [{"ppg": 27.0, "as_product": 30, "smiles": "Cc1cc(Cl)cc(C)n1", "as_reactant": 145, "child": []}, {"ppg": 3.0, "as_product": 183, "smiles": "OB(O)c1ccc(C(F)(F)F)cc1", "as_reactant": 5007, "child": []}], "reaction_plausibility": 0.9999616146087646, "reaction_examples": 457, "template_score": 0.13906843960285187, "reaction_reagent": "", "index": 5}], "reaction_plausibility": 0.9302767515182495, "reaction_examples": 2944, "template_score": 0.04191255569458008, "reaction_reagent": "[O]", "index": 4}], "reaction_plausibility": 1.0, "reaction_examples": 22, "template_score": 0.04998916760087013, "reaction_reagent": "", "index": 1}], "reaction_plausibility": 0.9999772310256958, "reaction_examples": 243, "template_score": 0.010099193081259727, "reaction_reagent": "", "index": 0}, "SLScore": -18.46242904663086, "Ranking": 8, "Group": 5}, {"Pathway": {"ppg": 0.0, "as_product": 0, "smiles": "Cc1cc(-c2ccc(C(F)(F)F)cc2)cc(-c2nc(-c3ccc(N)nc3)no2)n1", "as_reactant": 0, "child": [{"ppg": 0.0, "as_product": 0, "smiles": "COc1ccc(CNc2ccc(-c3noc(-c4cc(-c5ccc(C(F)(F)F)cc5)cc(C)n4)n3)cn2)cc1", "as_reactant": 0, "child": [{"ppg": 0.0, "as_product": 0, "smiles": "COc1ccc(CNc2ccc(C(N)=NO)cn2)cc1", "as_reactant": 0, "child": [{"ppg": 0.0, "as_product": 0, "smiles": "COc1ccc(CNc2ccc(C#N)cn2)cc1", "as_reactant": 0, "child": [{"ppg": 1.0, "as_product": 6681, "smiles": "COc1ccc(C=O)cc1", "as_reactant": 65868, "child": []}, {"ppg": 7.0, "as_product": 42, "smiles": "N#Cc1ccc(N)nc1", "as_reactant": 429, "child": []}], "reaction_plausibility": 0.9936112761497498, "reaction_examples": 154, "template_score": 0.13687850534915924, "reaction_reagent": "", "index": 3}], "reaction_plausibility": 0.9998052716255188, "reaction_examples": 149, "template_score": 0.9473885893821716, "reaction_reagent": "[N].[O]", "index": 2}, {"ppg": 0.0, "as_product": 1, "smiles": "Cc1cc(-c2ccc(C(F)(F)F)cc2)cc(C(=O)O)n1", "as_reactant": 0, "child": [{"ppg": 0.0, "as_product": 0, "smiles": "COC(=O)c1cc(-c2ccc(C(F)(F)F)cc2)cc(C)n1", "as_reactant": 0, "child": [{"ppg": 1.0, "as_product": 18004, "smiles": "C=O", "as_reactant": 123819, "child": []}, {"ppg": 1.0, "as_product": 25318, "smiles": "CO", "as_reactant": 228539, "child": []}, {"ppg": 0.0, "as_product": 2, "smiles": "Cc1cc(-c2ccc(C(F)(F)F)cc2)cc(Cl)n1", "as_reactant": 0, "child": []}], "reaction_plausibility": 0.9999722242355347, "reaction_examples": 113, "template_score": 0.03150332346558571, "reaction_reagent": "", "index": 5}], "reaction_plausibility": 0.9996435642242432, "reaction_examples": 112035, "template_score": 0.301593154668808, "reaction_reagent": "", "index": 4}], "reaction_plausibility": 1.0, "reaction_examples": 22, "template_score": 0.04998916760087013, "reaction_reagent": "", "index": 1}], "reaction_plausibility": 0.9999772310256958, "reaction_examples": 243, "template_score": 0.010099193081259727, "reaction_reagent": "", "index": 0}, "SLScore": -18.489336013793945, "Ranking": 9, "Group": 6}, {"Pathway": {"ppg": 0.0, "as_product": 0, "smiles": "Cc1cc(-c2ccc(C(F)(F)F)cc2)cc(-c2nc(-c3ccc(N)nc3)no2)n1", "as_reactant": 0, "child": [{"ppg": 0.0, "as_product": 0, "smiles": "COc1ccc(CNc2ccc(-c3noc(-c4cc(-c5ccc(C(F)(F)F)cc5)cc(C)n4)n3)cn2)cc1", "as_reactant": 0, "child": [{"ppg": 0.0, "as_product": 0, "smiles": "COc1ccc(CNc2ccc(C(N)=NO)cn2)cc1", "as_reactant": 0, "child": [{"ppg": 0.0, "as_product": 0, "smiles": "COc1ccc(CNc2ccc(C#N)cn2)cc1", "as_reactant": 0, "child": [{"ppg": 1.0, "as_product": 709, "smiles": "COc1ccc(CN)cc1", "as_reactant": 10916, "child": []}, {"ppg": 32.0, "as_product": 27, "smiles": "N#Cc1ccc[n+]([O-])c1", "as_reactant": 99, "child": []}], "reaction_plausibility": 0.9999843835830688, "reaction_examples": 88, "template_score": 0.09014853835105896, "reaction_reagent": "", "index": 3}], "reaction_plausibility": 0.9998052716255188, "reaction_examples": 149, "template_score": 0.9473885893821716, "reaction_reagent": "[N].[O]", "index": 2}, {"ppg": 0.0, "as_product": 1, "smiles": "Cc1cc(-c2ccc(C(F)(F)F)cc2)cc(C(=O)O)n1", "as_reactant": 0, "child": [{"ppg": 0.0, "as_product": 0, "smiles": "Cc1cc(-c2ccc(C(F)(F)F)cc2)cc(C)n1", "as_reactant": 0, "child": [{"ppg": 23.0, "as_product": 18, "smiles": "Cc1cc(Br)cc(C)n1", "as_reactant": 109, "child": []}, {"ppg": 3.0, "as_product": 183, "smiles": "OB(O)c1ccc(C(F)(F)F)cc1", "as_reactant": 5007, "child": []}], "reaction_plausibility": 0.9999774694442749, "reaction_examples": 454, "template_score": 0.18473577499389648, "reaction_reagent": "", "index": 5}], "reaction_plausibility": 0.9302767515182495, "reaction_examples": 2944, "template_score": 0.04191255569458008, "reaction_reagent": "[O]", "index": 4}], "reaction_plausibility": 1.0, "reaction_examples": 22, "template_score": 0.04998916760087013, "reaction_reagent": "", "index": 1}], "reaction_plausibility": 0.9999772310256958, "reaction_examples": 243, "template_score": 0.010099193081259727, "reaction_reagent": "", "index": 0}, "SLScore": -18.657318115234375, "Ranking": 10, "Group": 7}, {"Pathway": {"ppg": 0.0, "as_product": 0, "smiles": "Cc1cc(-c2ccc(C(F)(F)F)cc2)cc(-c2nc(-c3ccc(N)nc3)no2)n1", "as_reactant": 0, "child": [{"ppg": 0.0, "as_product": 0, "smiles": "COc1ccc(CNc2ccc(-c3noc(-c4cc(-c5ccc(C(F)(F)F)cc5)cc(C)n4)n3)cn2)cc1", "as_reactant": 0, "child": [{"ppg": 0.0, "as_product": 0, "smiles": "COc1ccc(CNc2ccc(C(N)=NO)cn2)cc1", "as_reactant": 0, "child": [{"ppg": 0.0, "as_product": 0, "smiles": "COc1ccc(CNc2ccc(C#N)cn2)cc1", "as_reactant": 0, "child": [{"ppg": 1.0, "as_product": 709, "smiles": "COc1ccc(CN)cc1", "as_reactant": 10916, "child": []}, {"ppg": 4.0, "as_product": 50, "smiles": "N#Cc1ccc(Cl)nc1", "as_reactant": 976, "child": []}], "reaction_plausibility": 0.9999631643295288, "reaction_examples": 3506, "template_score": 0.3752322494983673, "reaction_reagent": "", "index": 3}], "reaction_plausibility": 0.9998052716255188, "reaction_examples": 149, "template_score": 0.9473885893821716, "reaction_reagent": "[N].[O]", "index": 2}, {"ppg": 0.0, "as_product": 1, "smiles": "Cc1cc(-c2ccc(C(F)(F)F)cc2)cc(C(=O)O)n1", "as_reactant": 0, "child": [{"ppg": 0.0, "as_product": 1, "smiles": "Cc1cc(-c2ccc(C(F)(F)F)cc2)cc(C#N)n1", "as_reactant": 0, "child": [{"ppg": 3.0, "as_product": 136, "smiles": "C[Si](C)(C)C#N", "as_reactant": 22141, "child": []}, {"ppg": 0.0, "as_product": 0, "smiles": "Cc1cc(-c2ccc(C(F)(F)F)cc2)cc[n+]1[O-]", "as_reactant": 0, "child": [{"ppg": 0.0, "as_product": 1, "smiles": "Cc1cc(-c2ccc(C(F)(F)F)cc2)ccn1", "as_reactant": 2, "child": []}], "reaction_plausibility": 0.9996956586837769, "reaction_examples": 6966, "template_score": 0.9594957232475281, "reaction_reagent": "[O]", "index": 6}], "reaction_plausibility": 0.9999582767486572, "reaction_examples": 284, "template_score": 0.13216274976730347, "reaction_reagent": "", "index": 5}], "reaction_plausibility": 0.9997734427452087, "reaction_examples": 3423, "template_score": 0.03855130821466446, "reaction_reagent": "[O]", "index": 4}], "reaction_plausibility": 1.0, "reaction_examples": 22, "template_score": 0.04998916760087013, "reaction_reagent": "", "index": 1}], "reaction_plausibility": 0.9999772310256958, "reaction_examples": 243, "template_score": 0.010099193081259727, "reaction_reagent": "", "index": 0}, "SLScore": -18.764829635620117, "Ranking": 12, "Group": 8}, {"Pathway": {"ppg": 0.0, "as_product": 0, "smiles": "Cc1cc(-c2ccc(C(F)(F)F)cc2)cc(-c2nc(-c3ccc(N)nc3)no2)n1", "as_reactant": 0, "child": [{"ppg": 0.0, "as_product": 0, "smiles": "Cc1cc(-c2ccc(C(F)(F)F)cc2)cc(-c2nc(-c3ccc(Cl)nc3)no2)n1", "as_reactant": 0, "child": [{"ppg": 0.0, "as_product": 1, "smiles": "Cc1cc(-c2ccc(C(F)(F)F)cc2)cc(C(=O)O)n1", "as_reactant": 0, "child": [{"ppg": 0.0, "as_product": 0, "smiles": "Cc1cc(-c2ccc(C(F)(F)F)cc2)cc(C)n1", "as_reactant": 0, "child": [{"ppg": 23.0, "as_product": 18, "smiles": "Cc1cc(Br)cc(C)n1", "as_reactant": 109, "child": []}, {"ppg": 3.0, "as_product": 183, "smiles": "OB(O)c1ccc(C(F)(F)F)cc1", "as_reactant": 5007, "child": []}], "reaction_plausibility": 0.9999774694442749, "reaction_examples": 454, "template_score": 0.18473577499389648, "reaction_reagent": "", "index": 3}], "reaction_plausibility": 0.9302767515182495, "reaction_examples": 2944, "template_score": 0.04191255569458008, "reaction_reagent": "[O]", "index": 2}, {"ppg": 0.0, "as_product": 6, "smiles": "NC(=NO)c1ccc(Cl)nc1", "as_reactant": 9, "child": [{"ppg": 4.0, "as_product": 50, "smiles": "N#Cc1ccc(Cl)nc1", "as_reactant": 976, "child": []}], "reaction_plausibility": 0.9994932413101196, "reaction_examples": 2108, "template_score": 0.4321683347225189, "reaction_reagent": "[N].[O]", "index": 4}], "reaction_plausibility": 1.0, "reaction_examples": 22, "template_score": 0.27967017889022827, "reaction_reagent": "", "index": 1}], "reaction_plausibility": 0.9999986886978149, "reaction_examples": 727, "template_score": 0.009849847294390202, "reaction_reagent": "[N]", "index": 0}, "SLScore": -19.096385955810547, "Ranking": 17, "Group": 9}], "Patent_number": "EP2468727A1"}, {"Patent_tree": {"Pathway": {"smiles": "O=S(=O)(Nc1ncns1)c1ccc2c(C3CCCN3c3ccccn3)cccc2c1", "ID": 286, "record_data": [], "record_ID": 167, "child": [{"smiles": "Brc1ccccn1", "ID": 284, "record_data": null, "record_ID": -1, "child": []}, {"smiles": "COc1ccc(CN(c2ncns2)S(=O)(=O)c2ccc3c(C4CCCN4)cccc3c2)c(OC)c1", "ID": 136, "record_data": [], "record_ID": 75, "child": [{"smiles": "COc1ccc(CNc2ncns2)c(OC)c1", "ID": 84, "record_data": null, "record_ID": -1, "child": []}, {"smiles": "O=S(=O)(Oc1c(F)c(F)c(F)c(F)c1F)c1ccc2c(C3CCCN3)cccc2c1", "ID": 133, "record_data": [], "record_ID": 72, "child": [{"smiles": "CC(C)(C)OC(=O)N1CCCC1c1cccc2cc(S(=O)(=O)Oc3c(F)c(F)c(F)c(F)c3F)ccc12", "ID": 129, "record_data": [], "record_ID": 70, "child": [{"smiles": "CC(C)(C)OC(=O)N1CCCC1", "ID": 128, "record_data": null, "record_ID": -1, "child": []}, {"smiles": "O=S(=O)(Oc1c(F)c(F)c(F)c(F)c1F)c1ccc2c(Br)cccc2c1", "ID": 54, "record_data": [], "record_ID": 24, "child": [{"smiles": "O=S(=O)(O)c1ccc2c(Br)cccc2c1", "ID": 52, "record_data": null, "record_ID": -1, "child": []}, {"smiles": "Oc1c(F)c(F)c(F)c(F)c1F", "ID": 53, "record_data": null, "record_ID": -1, "child": []}], "namerxn": "", "rxnsmiles": "[O:1]=[S:2](=[O:3])([OH:4])[c:5]1[cH:6][cH:7][c:8]2[c:9]([cH:10][cH:11][cH:12][c:13]2[cH:14]1)[Br:15].O[c:16]1[c:17]([c:18]([c:19]([c:20]([c:21]1[F:22])[F:23])[F:24])[F:25])[F:26]>CCN(CC)CC.CN(C)C=O.O=S(Cl)Cl>[O:4]=[S:2](=[O:1])([O:3][c:16]1[c:17]([c:18]([c:19]([c:20]([c:21]1[F:22])[F:23])[F:24])[F:25])[F:26])[c:5]1[cH:6][cH:7][c:8]2[c:9]([cH:10][cH:11][cH:12][c:13]2[cH:14]1)[Br:15]", "curated_rxnsmiles": "O[c:5]1[c:6]([F:7])[c:8]([F:9])[c:10]([F:11])[c:12]([F:13])[c:14]1[F:15].[O:1]=[S:2](=[O:3])([OH:4])[c:16]1[cH:17][cH:18][c:19]2[c:20]([Br:21])[cH:22][cH:23][cH:24][c:25]2[cH:26]1>CCN(CC)CC.CN(C)C=O.O=S(Cl)Cl>[O:1]=[S:2](=[O:3])([O:4][c:5]1[c:6]([F:7])[c:8]([F:9])[c:10]([F:11])[c:12]([F:13])[c:14]1[F:15])[c:16]1[cH:17][cH:18][c:19]2[c:20]([Br:21])[cH:22][cH:23][cH:24][c:25]2[cH:26]1", "index": 4}], "namerxn": "", "rxnsmiles": "[O:1]=[S:2](=[O:3])([O:4][c:5]1[c:6]([c:7]([c:8]([c:9]([c:10]1[F:11])[F:12])[F:13])[F:14])[F:15])[c:16]1[cH:17][cH:18][c:19]2[c:20]([cH:21]1)[cH:22][cH:23][cH:24][c:25]2Br.[CH3:26][C:27]([CH3:28])([CH3:29])[O:30][C:31](=[O:32])[N:33]1[CH2:34][CH2:35][CH2:36][CH2:37]1>CC(C)(C)[PH+](C(C)(C)C)C(C)(C)C.CC(=O)O[Pd]OC(C)=O.CCC(C)[Li].F[B-](F)(F)F.C1CCOC1.Cl[Zn]Cl.[NH4+].[OH-]>[CH3:26][C:27]([CH3:28])([CH3:29])[O:30][C:31](=[O:32])[N:33]1[CH2:34][CH2:35][CH2:36][CH:37]1[c:25]1[cH:24][cH:23][cH:22][c:20]2[c:19]1[cH:18][cH:17][c:16]([cH:21]2)[S:2](=[O:3])(=[O:1])[O:4][c:5]1[c:6]([c:7]([c:8]([c:9]([c:10]1[F:11])[F:12])[F:13])[F:14])[F:15] |f:2.5,8.9|", "curated_rxnsmiles": "Br[c:13]1[cH:14][cH:15][cH:16][c:17]2[cH:18][c:19]([S:20](=[O:21])(=[O:22])[O:23][c:24]3[c:25]([F:26])[c:27]([F:28])[c:29]([F:30])[c:31]([F:32])[c:33]3[F:34])[cH:35][cH:36][c:37]12.[CH3:1][C:2]([CH3:3])([CH3:4])[O:5][C:6](=[O:7])[N:8]1[CH2:9][CH2:10][CH2:11][CH2:12]1>C1CCOC1.CC(=O)O[Pd]OC(C)=O.CC(C)(C)[PH+](C(C)(C)C)C(C)(C)C.Cl[Zn]Cl.F[B-](F)(F)F.[Li]C(C)CC.[NH4+].[OH-]>[CH3:1][C:2]([CH3:3])([CH3:4])[O:5][C:6](=[O:7])[N:8]1[CH2:9][CH2:10][CH2:11][CH:12]1[c:13]1[cH:14][cH:15][cH:16][c:17]2[cH:18][c:19]([S:20](=[O:21])(=[O:22])[O:23][c:24]3[c:25]([F:26])[c:27]([F:28])[c:29]([F:30])[c:31]([F:32])[c:33]3[F:34])[cH:35][cH:36][c:37]12", "index": 3}], "namerxn": "6.1.1", "rxnsmiles": "CC(C)(C)OC(=O)[N:1]1[CH2:2][CH2:3][CH2:4][CH:5]1[c:6]1[cH:7][cH:8][cH:9][c:10]2[cH:11][c:12]([cH:13][cH:14][c:15]21)[S:16](=[O:17])(=[O:18])[O:19][c:20]1[c:21]([c:22]([c:23]([c:24]([c:25]1[F:26])[F:27])[F:28])[F:29])[F:30].[O:31]=[C:32]([OH:33])[C:34]([F:35])([F:36])[F:37]>ClCCl>[O:17]=[S:16](=[O:18])([O:19][c:20]1[c:25]([c:24]([c:23]([c:22]([c:21]1[F:30])[F:29])[F:28])[F:27])[F:26])[c:12]1[cH:13][cH:14][c:15]2[c:6]([cH:7][cH:8][cH:9][c:10]2[cH:11]1)[CH:5]1[CH2:4][CH2:3][CH2:2][NH:1]1.[O:31]=[C:32]([OH:33])[C:34]([F:35])([F:36])[F:37] |f:3.4|", "curated_rxnsmiles": "CC(C)(C)OC(=O)[N:32]1[CH:28]([c:27]2[c:26]3[cH:25][cH:24][c:23]([S:9](=[O:8])(=[O:10])[O:11][c:12]4[c:13]([F:14])[c:15]([F:16])[c:17]([F:18])[c:19]([F:20])[c:21]4[F:22])[cH:37][c:36]3[cH:35][cH:34][cH:33]2)[CH2:29][CH2:30][CH2:31]1.[O:1]=[C:2]([OH:3])[C:4]([F:5])([F:6])[F:7]>ClCCl>[O:1]=[C:2]([OH:3])[C:4]([F:5])([F:6])[F:7].[O:8]=[S:9](=[O:10])([O:11][c:12]1[c:13]([F:14])[c:15]([F:16])[c:17]([F:18])[c:19]([F:20])[c:21]1[F:22])[c:23]1[cH:24][cH:25][c:26]2[c:27]([CH:28]3[CH2:29][CH2:30][CH2:31][NH:32]3)[cH:33][cH:34][cH:35][c:36]2[cH:37]1", "index": 2}], "namerxn": "", "rxnsmiles": "[O:1]=[S:2](=[O:3])(Oc1c(c(c(c(c1F)F)F)F)F)[c:4]1[cH:5][cH:6][c:7]2[c:8]([cH:9][cH:10][cH:11][c:12]2[cH:13]1)[CH:14]1[CH2:15][CH2:16][CH2:17][NH:18]1.[CH3:19][O:20][c:21]1[cH:22][c:23]([cH:24][cH:25][c:26]1[CH2:27][NH:28][c:29]1[n:30][cH:31][n:32][s:33]1)[O:34][CH3:35].O=C(O)C(F)(F)F>CC(C)(C)[O-].C1CCOC1.[NH4+].[Cl-].[Li+]>[CH3:35][O:34][c:23]1[cH:24][cH:25][c:26]([c:21]([cH:22]1)[O:20][CH3:19])[CH2:27][N:28]([c:29]1[n:30][cH:31][n:32][s:33]1)[S:2](=[O:1])(=[O:3])[c:4]1[cH:5][cH:6][c:7]2[c:8]([cH:9][cH:10][cH:11][c:12]2[cH:13]1)[CH:14]1[CH2:15][CH2:16][CH2:17][NH:18]1 |f:0.2,3.7,5.6|", "curated_rxnsmiles": "Fc1c(F)c(F)c(O[S:14](=[O:15])(=[O:16])[c:17]2[cH:18][cH:19][c:20]3[c:21]([CH:22]4[CH2:23][CH2:24][CH2:25][NH:26]4)[cH:27][cH:28][cH:29][c:30]3[cH:31]2)c(F)c1F.[CH3:1][O:2][c:3]1[cH:4][cH:5][c:6]([CH2:7][NH:8][c:9]2[n:10][cH:11][n:12][s:13]2)[c:32]([O:33][CH3:34])[cH:35]1>C1CCOC1.CC(C)(C)[O-].O=C(O)C(F)(F)F.[Cl-].[Li+].[NH4+]>[CH3:1][O:2][c:3]1[cH:4][cH:5][c:6]([CH2:7][N:8]([c:9]2[n:10][cH:11][n:12][s:13]2)[S:14](=[O:15])(=[O:16])[c:17]2[cH:18][cH:19][c:20]3[c:21]([CH:22]4[CH2:23][CH2:24][CH2:25][NH:26]4)[cH:27][cH:28][cH:29][c:30]3[cH:31]2)[c:32]([O:33][CH3:34])[cH:35]1", "index": 1}], "namerxn": "", "rxnsmiles": "CO[c:1]1cc[c:2]([c:3]([cH:4]1)OC)C[N:5]([c:6]1[n:7][cH:8][n:9][s:10]1)[S:11](=[O:12])(=[O:13])[c:14]1ccc2c(ccc[c:15]2[cH:16]1)C1[CH2:17][CH2:18][CH2:19][NH:20]1.CO[C:21]([CH3:22])([CH3:23])[CH3:24].Br[c:25]1[cH:26][cH:27][cH:28][cH:29][n:30]1>CCOC(C)=O.Cc1ccccc1.O=C(O[Cs])O[Cs]>[O:12]=[S:11](=[O:13])([NH:5][c:6]1[n:7][cH:8][n:9][s:10]1)[c:14]1[cH:16][cH:15][c:22]2[c:4]([cH:3][cH:2][cH:23][c:21]2[CH:24]2[CH2:17][CH2:18][CH2:19][N:20]2[c:25]2[cH:26][cH:27][cH:28][cH:29][n:30]2)[cH:1]1", "curated_rxnsmiles": "Br[c:20]1[cH:21][cH:22][cH:23][cH:24][n:25]1.COc1ccc(C[N:4]([S:2](=[O:1])(=[O:3])[c:10]2[cH:11][cH:12][c:13]3[c:14]([CH:15]4[CH2:16][CH2:17][CH2:18][NH:19]4)[cH:26][cH:27][cH:28][c:29]3[cH:30]2)[c:5]2[n:6][cH:7][n:8][s:9]2)c(OC)c1>CCOC(C)=O.COC(C)(C)C.Cc1ccccc1.O=C(O[Cs])O[Cs]>[O:1]=[S:2](=[O:3])([NH:4][c:5]1[n:6][cH:7][n:8][s:9]1)[c:10]1[cH:11][cH:12][c:13]2[c:14]([CH:15]3[CH2:16][CH2:17][CH2:18][N:19]3[c:20]3[cH:21][cH:22][cH:23][cH:24][n:25]3)[cH:26][cH:27][cH:28][c:29]2[cH:30]1", "index": 0}, "SLScore": -16.689416885375977, "Ranking": 1}, "ASKCOS_tree": [{"Pathway": {"ppg": 0.0, "as_product": 0, "smiles": "O=S(=O)(Nc1ncns1)c1ccc2c(C3CCCN3c3ccccn3)cccc2c1", "as_reactant": 0, "child": [{"ppg": 0.0, "as_product": 0, "smiles": "COc1ccc(CN(c2ncns2)S(=O)(=O)c2ccc3c(C4CCCN4c4ccccn4)cccc3c2)c(OC)c1", "as_reactant": 0, "child": [{"ppg": 0.0, "as_product": 12, "smiles": "COc1ccc(CNc2ncns2)c(OC)c1", "as_reactant": 104, "child": [{"ppg": 2.0, "as_product": 267, "smiles": "COc1ccc(C=O)c(OC)c1", "as_reactant": 3939, "child": []}, {"ppg": 12.0, "as_product": 17, "smiles": "Nc1ncns1", "as_reactant": 110, "child": []}], "reaction_plausibility": 0.9985210299491882, "reaction_examples": 3584, "template_score": 0.006660020910203457, "reaction_reagent": "", "index": 2}, {"ppg": 0.0, "as_product": 0, "smiles": "O=S(=O)(Cl)c1ccc2c(C3CCCN3c3ccccn3)cccc2c1", "as_reactant": 0, "child": [{"ppg": 0.0, "as_product": 0, "smiles": "c1ccc(N2CCCC2c2cccc3ccccc23)nc1", "as_reactant": 0, "child": [{"ppg": 29.0, "as_product": 26, "smiles": "CC1(C)COB(c2cccc3ccccc23)OC1", "as_reactant": 39, "child": []}, {"ppg": 0.0, "as_product": 41, "smiles": "c1ccc(N2CCCC2)nc1", "as_reactant": 24, "child": [{"ppg": 1.0, "as_product": 591, "smiles": "Brc1ccccn1", "as_reactant": 12448, "child": []}, {"ppg": 1.0, "as_product": 2144, "smiles": "C1CCNC1", "as_reactant": 27176, "child": []}], "reaction_plausibility": 0.9971534013748169, "reaction_examples": 1166, "template_score": 0.39481157064437866, "reaction_reagent": "", "index": 5}], "reaction_plausibility": 0.9948084950447083, "reaction_examples": 14, "template_score": 0.03646640479564667, "reaction_reagent": "", "index": 4}], "reaction_plausibility": 0.9344362616539001, "reaction_examples": 2981, "template_score": 0.4621213972568512, "reaction_reagent": "[Cl]~[S](~[O])~[O]", "index": 3}], "reaction_plausibility": 0.9999732971191406, "reaction_examples": 1198, "template_score": 0.4903821647167206, "reaction_reagent": "", "index": 1}], "reaction_plausibility": 0.9978398084640503, "reaction_examples": 67, "template_score": 0.5466355681419373, "reaction_reagent": "", "index": 0}, "SLScore": -16.868675231933594, "Ranking": 2, "Group": 1}, {"Pathway": {"ppg": 0.0, "as_product": 0, "smiles": "O=S(=O)(Nc1ncns1)c1ccc2c(C3CCCN3c3ccccn3)cccc2c1", "as_reactant": 0, "child": [{"ppg": 12.0, "as_product": 17, "smiles": "Nc1ncns1", "as_reactant": 110, "child": []}, {"ppg": 0.0, "as_product": 0, "smiles": "O=S(=O)(Cl)c1ccc2c(C3CCCN3c3ccccn3)cccc2c1", "as_reactant": 0, "child": [{"ppg": 0.0, "as_product": 0, "smiles": "c1ccc(N2CCCC2c2cccc3ccccc23)nc1", "as_reactant": 0, "child": [{"ppg": 29.0, "as_product": 26, "smiles": "CC1(C)COB(c2cccc3ccccc23)OC1", "as_reactant": 39, "child": []}, {"ppg": 0.0, "as_product": 41, "smiles": "c1ccc(N2CCCC2)nc1", "as_reactant": 24, "child": [{"ppg": 1.0, "as_product": 591, "smiles": "Brc1ccccn1", "as_reactant": 12448, "child": []}, {"ppg": 1.0, "as_product": 2144, "smiles": "C1CCNC1", "as_reactant": 27176, "child": []}], "reaction_plausibility": 0.9971534013748169, "reaction_examples": 1166, "template_score": 0.39481157064437866, "reaction_reagent": "", "index": 3}], "reaction_plausibility": 0.9948084950447083, "reaction_examples": 14, "template_score": 0.03646640479564667, "reaction_reagent": "", "index": 2}], "reaction_plausibility": 0.9344362616539001, "reaction_examples": 2981, "template_score": 0.4621213972568512, "reaction_reagent": "[Cl]~[S](~[O])~[O]", "index": 1}], "reaction_plausibility": 0.999962568283081, "reaction_examples": 11823, "template_score": 0.002071660477668047, "reaction_reagent": "", "index": 0}, "SLScore": -17.056182861328125, "Ranking": 3, "Group": 2}, {"Pathway": {"ppg": 0.0, "as_product": 0, "smiles": "O=S(=O)(Nc1ncns1)c1ccc2c(C3CCCN3c3ccccn3)cccc2c1", "as_reactant": 0, "child": [{"ppg": 0.0, "as_product": 0, "smiles": "COc1ccc(CN(c2ncns2)S(=O)(=O)c2ccc3c(C4CCCN4c4ccccn4)cccc3c2)c(OC)c1", "as_reactant": 0, "child": [{"ppg": 0.0, "as_product": 12, "smiles": "COc1ccc(CNc2ncns2)c(OC)c1", "as_reactant": 104, "child": [{"ppg": 2.0, "as_product": 267, "smiles": "COc1ccc(C=O)c(OC)c1", "as_reactant": 3939, "child": []}, {"ppg": 12.0, "as_product": 17, "smiles": "Nc1ncns1", "as_reactant": 110, "child": []}], "reaction_plausibility": 0.9985210299491882, "reaction_examples": 3584, "template_score": 0.006660020910203457, "reaction_reagent": "", "index": 2}, {"ppg": 0.0, "as_product": 0, "smiles": "O=S(=O)(Cl)c1ccc2c(C3CCCN3c3ccccn3)cccc2c1", "as_reactant": 0, "child": [{"ppg": 0.0, "as_product": 0, "smiles": "Brc1ccc2c(C3CCCN3c3ccccn3)cccc2c1", "as_reactant": 0, "child": [{"ppg": 0.0, "as_product": 0, "smiles": "Brc1ccc2c(C3CCCN3)cccc2c1", "as_reactant": 0, "child": [{"ppg": 0.0, "as_product": 0, "smiles": "N#CCCC(=O)c1cccc2cc(Br)ccc12", "as_reactant": 0, "child": [{"ppg": 3.0, "as_product": 1825, "smiles": "C=CC#N", "as_reactant": 21336, "child": []}, {"ppg": 0.0, "as_product": 11, "smiles": "O=Cc1cccc2cc(Br)ccc12", "as_reactant": 4, "child": [{"ppg": 0.0, "as_product": 10, "smiles": "Brc1ccc2c(Br)cccc2c1", "as_reactant": 16, "child": []}, {"ppg": 1.0, "as_product": 7044, "smiles": "CN(C)C=O", "as_reactant": 52422, "child": []}], "reaction_plausibility": 0.9178281426429749, "reaction_examples": 2034, "template_score": 0.09175567328929901, "reaction_reagent": "", "index": 7}], "reaction_plausibility": 0.9630957245826721, "reaction_examples": 16, "template_score": 0.4607723653316498, "reaction_reagent": "", "index": 6}], "reaction_plausibility": 0.8753216862678528, "reaction_examples": 13, "template_score": 0.07796071469783783, "reaction_reagent": "", "index": 5}, {"ppg": 1.0, "as_product": 591, "smiles": "Brc1ccccn1", "as_reactant": 12448, "child": []}], "reaction_plausibility": 0.9999469518661499, "reaction_examples": 1166, "template_score": 0.11526308953762054, "reaction_reagent": "", "index": 4}], "reaction_plausibility": 0.9998430013656616, "reaction_examples": 137, "template_score": 0.07964629679918289, "reaction_reagent": "[Cl]~[S](~[O])~[O]", "index": 3}], "reaction_plausibility": 0.9999732971191406, "reaction_examples": 1198, "template_score": 0.4903821647167206, "reaction_reagent": "", "index": 1}], "reaction_plausibility": 0.9978398084640503, "reaction_examples": 67, "template_score": 0.5466355681419373, "reaction_reagent": "", "index": 0}, "SLScore": -20.05447769165039, "Ranking": 8, "Group": 3}, {"Pathway": {"ppg": 0.0, "as_product": 0, "smiles": "O=S(=O)(Nc1ncns1)c1ccc2c(C3CCCN3c3ccccn3)cccc2c1", "as_reactant": 0, "child": [{"ppg": 12.0, "as_product": 17, "smiles": "Nc1ncns1", "as_reactant": 110, "child": []}, {"ppg": 0.0, "as_product": 0, "smiles": "O=S(=O)(Cl)c1ccc2c(C3CCCN3c3ccccn3)cccc2c1", "as_reactant": 0, "child": [{"ppg": 0.0, "as_product": 0, "smiles": "Brc1ccc2c(C3CCCN3c3ccccn3)cccc2c1", "as_reactant": 0, "child": [{"ppg": 0.0, "as_product": 0, "smiles": "Brc1ccc2c(C3CCCN3)cccc2c1", "as_reactant": 0, "child": [{"ppg": 0.0, "as_product": 0, "smiles": "N#CCCC(=O)c1cccc2cc(Br)ccc12", "as_reactant": 0, "child": [{"ppg": 0.0, "as_product": 0, "smiles": "C=Cc1cccc2cc(Br)ccc12", "as_reactant": 0, "child": [{"ppg": 0.0, "as_product": 11, "smiles": "O=Cc1cccc2cc(Br)ccc12", "as_reactant": 4, "child": [{"ppg": 0.0, "as_product": 10, "smiles": "Brc1ccc2c(Br)cccc2c1", "as_reactant": 16, "child": []}, {"ppg": 1.0, "as_product": 7044, "smiles": "CN(C)C=O", "as_reactant": 52422, "child": []}], "reaction_plausibility": 0.9178281426429749, "reaction_examples": 2034, "template_score": 0.09175567328929901, "reaction_reagent": "", "index": 6}], "reaction_plausibility": 0.9630106091499329, "reaction_examples": 117, "template_score": 0.1023351401090622, "reaction_reagent": "[C]", "index": 5}, {"ppg": 1.0, "as_product": 6329, "smiles": "CC#N", "as_reactant": 40090, "child": []}], "reaction_plausibility": 0.9959836006164551, "reaction_examples": 12, "template_score": 0.5169853568077087, "reaction_reagent": "[O]", "index": 4}], "reaction_plausibility": 0.8753216862678528, "reaction_examples": 13, "template_score": 0.07796071469783783, "reaction_reagent": "", "index": 3}, {"ppg": 1.0, "as_product": 591, "smiles": "Brc1ccccn1", "as_reactant": 12448, "child": []}], "reaction_plausibility": 0.9999469518661499, "reaction_examples": 1166, "template_score": 0.11526308953762054, "reaction_reagent": "", "index": 2}], "reaction_plausibility": 0.9998430013656616, "reaction_examples": 137, "template_score": 0.07964629679918289, "reaction_reagent": "[Cl]~[S](~[O])~[O]", "index": 1}], "reaction_plausibility": 0.999962568283081, "reaction_examples": 11823, "template_score": 0.002071660477668047, "reaction_reagent": "", "index": 0}, "SLScore": -20.82996940612793, "Ranking": 10, "Group": 4}, {"Pathway": {"ppg": 0.0, "as_product": 0, "smiles": "O=S(=O)(Nc1ncns1)c1ccc2c(C3CCCN3c3ccccn3)cccc2c1", "as_reactant": 0, "child": [{"ppg": 0.0, "as_product": 0, "smiles": "COc1ccc(CN(c2ncns2)S(=O)(=O)c2ccc3c(C4CCCN4c4ccccn4)cccc3c2)c(OC)c1", "as_reactant": 0, "child": [{"ppg": 0.0, "as_product": 12, "smiles": "COc1ccc(CNc2ncns2)c(OC)c1", "as_reactant": 104, "child": [{"ppg": 2.0, "as_product": 267, "smiles": "COc1ccc(C=O)c(OC)c1", "as_reactant": 3939, "child": []}, {"ppg": 12.0, "as_product": 17, "smiles": "Nc1ncns1", "as_reactant": 110, "child": []}], "reaction_plausibility": 0.9985210299491882, "reaction_examples": 3584, "template_score": 0.006660020910203457, "reaction_reagent": "", "index": 2}, {"ppg": 0.0, "as_product": 0, "smiles": "O=S(=O)(Cl)c1ccc2c(C3CCCN3c3ccccn3)cccc2c1", "as_reactant": 0, "child": [{"ppg": 0.0, "as_product": 0, "smiles": "Brc1ccc2c(C3CCCN3c3ccccn3)cccc2c1", "as_reactant": 0, "child": [{"ppg": 0.0, "as_product": 0, "smiles": "O=C1CCC(c2cccc3cc(Br)ccc23)N1c1ccccn1", "as_reactant": 0, "child": [{"ppg": 0.0, "as_product": 0, "smiles": "Brc1ccc2c(I)cccc2c1", "as_reactant": 0, "child": []}, {"ppg": 0.0, "as_product": 6, "smiles": "O=C1CCCN1c1ccccn1", "as_reactant": 11, "child": [{"ppg": 1.0, "as_product": 353, "smiles": "Clc1ccccn1", "as_reactant": 4103, "child": []}, {"ppg": 1.0, "as_product": 518, "smiles": "O=C1CCCN1", "as_reactant": 3128, "child": []}], "reaction_plausibility": 0.9960162043571472, "reaction_examples": 64, "template_score": 0.26364096999168396, "reaction_reagent": "", "index": 6}], "reaction_plausibility": 0.9665489792823792, "reaction_examples": 22, "template_score": 0.09995055943727493, "reaction_reagent": "", "index": 5}], "reaction_plausibility": 0.9979650974273682, "reaction_examples": 13475, "template_score": 0.3233373165130615, "reaction_reagent": "", "index": 4}], "reaction_plausibility": 0.9998430013656616, "reaction_examples": 137, "template_score": 0.07964629679918289, "reaction_reagent": "[Cl]~[S](~[O])~[O]", "index": 3}], "reaction_plausibility": 0.9999732971191406, "reaction_examples": 1198, "template_score": 0.4903821647167206, "reaction_reagent": "", "index": 1}], "reaction_plausibility": 0.9978398084640503, "reaction_examples": 67, "template_score": 0.5466355681419373, "reaction_reagent": "", "index": 0}, "SLScore": -22.665637969970703, "Ranking": 16, "Group": 5}, {"Pathway": {"ppg": 0.0, "as_product": 0, "smiles": "O=S(=O)(Nc1ncns1)c1ccc2c(C3CCCN3c3ccccn3)cccc2c1", "as_reactant": 0, "child": [{"ppg": 0.0, "as_product": 0, "smiles": "COc1ccc(CN(c2ncns2)S(=O)(=O)c2ccc3c(C4CCCN4c4ccccn4)cccc3c2)c(OC)c1", "as_reactant": 0, "child": [{"ppg": 1.0, "as_product": 25318, "smiles": "CO", "as_reactant": 228539, "child": []}, {"ppg": 0.0, "as_product": 0, "smiles": "COc1ccc(CN(c2ncns2)S(=O)(=O)c2ccc3c(C4CCCN4c4ccccn4)cccc3c2)c(O)c1", "as_reactant": 0, "child": [{"ppg": 0.0, "as_product": 0, "smiles": "COc1ccc(CN(c2ncns2)S(=O)(=O)c2ccc3c(C4CCCN4c4ccccn4)cccc3c2)c(OCc2ccccc2)c1", "as_reactant": 0, "child": [{"ppg": 0.0, "as_product": 0, "smiles": "COc1ccc(CNc2ncns2)c(OCc2ccccc2)c1", "as_reactant": 0, "child": [{"ppg": 64.0, "as_product": 21, "smiles": "COc1ccc(C=O)c(OCc2ccccc2)c1", "as_reactant": 161, "child": []}, {"ppg": 12.0, "as_product": 17, "smiles": "Nc1ncns1", "as_reactant": 110, "child": []}], "reaction_plausibility": 0.9994650483131409, "reaction_examples": 1938, "template_score": 0.10699345171451569, "reaction_reagent": "", "index": 4}, {"ppg": 0.0, "as_product": 0, "smiles": "O=S(=O)(Cl)c1ccc2c(C3CCCN3c3ccccn3)cccc2c1", "as_reactant": 0, "child": [{"ppg": 0.0, "as_product": 0, "smiles": "c1ccc(N2CCCC2c2cccc3ccccc23)nc1", "as_reactant": 0, "child": [{"ppg": 29.0, "as_product": 26, "smiles": "CC1(C)COB(c2cccc3ccccc23)OC1", "as_reactant": 39, "child": []}, {"ppg": 0.0, "as_product": 41, "smiles": "c1ccc(N2CCCC2)nc1", "as_reactant": 24, "child": [{"ppg": 1.0, "as_product": 591, "smiles": "Brc1ccccn1", "as_reactant": 12448, "child": []}, {"ppg": 1.0, "as_product": 2144, "smiles": "C1CCNC1", "as_reactant": 27176, "child": []}], "reaction_plausibility": 0.9971534013748169, "reaction_examples": 1166, "template_score": 0.39481157064437866, "reaction_reagent": "", "index": 7}], "reaction_plausibility": 0.9948084950447083, "reaction_examples": 14, "template_score": 0.03646640479564667, "reaction_reagent": "", "index": 6}], "reaction_plausibility": 0.9344362616539001, "reaction_examples": 2981, "template_score": 0.4621213972568512, "reaction_reagent": "[Cl]~[S](~[O])~[O]", "index": 5}], "reaction_plausibility": 0.9999852180480957, "reaction_examples": 1164, "template_score": 0.33794841170310974, "reaction_reagent": "", "index": 3}], "reaction_plausibility": 0.9994503855705261, "reaction_examples": 14885, "template_score": 0.1794893890619278, "reaction_reagent": "", "index": 2}], "reaction_plausibility": 0.9995942711830139, "reaction_examples": 7054, "template_score": 0.0020464505068957806, "reaction_reagent": "", "index": 1}], "reaction_plausibility": 0.9978398084640503, "reaction_examples": 67, "template_score": 0.5466355681419373, "reaction_reagent": "", "index": 0}, "SLScore": -22.86370086669922, "Ranking": 20, "Group": 6}, {"Pathway": {"ppg": 0.0, "as_product": 0, "smiles": "O=S(=O)(Nc1ncns1)c1ccc2c(C3CCCN3c3ccccn3)cccc2c1", "as_reactant": 0, "child": [{"ppg": 0.0, "as_product": 0, "smiles": "COc1ccc(CN(c2ncns2)S(=O)(=O)c2ccc3c(C4CCCN4c4ccccn4)cccc3c2)c(OC)c1", "as_reactant": 0, "child": [{"ppg": 0.0, "as_product": 12, "smiles": "COc1ccc(CNc2ncns2)c(OC)c1", "as_reactant": 104, "child": [{"ppg": 0.0, "as_product": 0, "smiles": "COc1ccc(CN(C(C)=O)c2ncns2)c(OC)c1", "as_reactant": 0, "child": [{"ppg": 0.0, "as_product": 0, "smiles": "COc1cc(OC)c(CN(C(C)=O)c2ncns2)cc1Br", "as_reactant": 0, "child": [{"ppg": 1.0, "as_product": 200, "smiles": "CC(=O)Br", "as_reactant": 2085, "child": []}, {"ppg": 0.0, "as_product": 0, "smiles": "COc1cc(OC)c(CNc2ncns2)cc1Br", "as_reactant": 0, "child": [{"ppg": 15.0, "as_product": 29, "smiles": "COc1cc(OC)c(C=O)cc1Br", "as_reactant": 113, "child": []}, {"ppg": 12.0, "as_product": 17, "smiles": "Nc1ncns1", "as_reactant": 110, "child": []}], "reaction_plausibility": 0.998856782913208, "reaction_examples": 1938, "template_score": 0.11424632370471954, "reaction_reagent": "", "index": 5}], "reaction_plausibility": 0.9983428716659546, "reaction_examples": 152, "template_score": 0.07082927227020264, "reaction_reagent": "", "index": 4}], "reaction_plausibility": 0.8905150294303894, "reaction_examples": 2517, "template_score": 0.001681264489889145, "reaction_reagent": "", "index": 3}], "reaction_plausibility": 0.8994576334953308, "reaction_examples": 474, "template_score": 0.0020717668812721968, "reaction_reagent": "", "index": 2}, {"ppg": 0.0, "as_product": 0, "smiles": "O=S(=O)(Cl)c1ccc2c(C3CCCN3c3ccccn3)cccc2c1", "as_reactant": 0, "child": [{"ppg": 0.0, "as_product": 0, "smiles": "c1ccc(N2CCCC2c2cccc3ccccc23)nc1", "as_reactant": 0, "child": [{"ppg": 29.0, "as_product": 26, "smiles": "CC1(C)COB(c2cccc3ccccc23)OC1", "as_reactant": 39, "child": []}, {"ppg": 0.0, "as_product": 41, "smiles": "c1ccc(N2CCCC2)nc1", "as_reactant": 24, "child": [{"ppg": 1.0, "as_product": 591, "smiles": "Brc1ccccn1", "as_reactant": 12448, "child": []}, {"ppg": 1.0, "as_product": 2144, "smiles": "C1CCNC1", "as_reactant": 27176, "child": []}], "reaction_plausibility": 0.9971534013748169, "reaction_examples": 1166, "template_score": 0.39481157064437866, "reaction_reagent": "", "index": 8}], "reaction_plausibility": 0.9948084950447083, "reaction_examples": 14, "template_score": 0.03646640479564667, "reaction_reagent": "", "index": 7}], "reaction_plausibility": 0.9344362616539001, "reaction_examples": 2981, "template_score": 0.4621213972568512, "reaction_reagent": "[Cl]~[S](~[O])~[O]", "index": 6}], "reaction_plausibility": 0.9999732971191406, "reaction_examples": 1198, "template_score": 0.4903821647167206, "reaction_reagent": "", "index": 1}], "reaction_plausibility": 0.9978398084640503, "reaction_examples": 67, "template_score": 0.5466355681419373, "reaction_reagent": "", "index": 0}, "SLScore": -22.953630447387695, "Ranking": 22, "Group": 7}, {"Pathway": {"ppg": 0.0, "as_product": 0, "smiles": "O=S(=O)(Nc1ncns1)c1ccc2c(C3CCCN3c3ccccn3)cccc2c1", "as_reactant": 0, "child": [{"ppg": 0.0, "as_product": 0, "smiles": "COc1ccc(CN(c2ncns2)S(=O)(=O)c2ccc3c(C4CCCN4c4ccccn4)cccc3c2)c(OC)c1", "as_reactant": 0, "child": [{"ppg": 0.0, "as_product": 0, "smiles": "COc1ccc(CN(c2ncns2)S(=O)(=O)c2ccc3c(C4CCC(=O)N4c4ccccn4)cccc3c2)c(OC)c1", "as_reactant": 0, "child": [{"ppg": 0.0, "as_product": 12, "smiles": "COc1ccc(CNc2ncns2)c(OC)c1", "as_reactant": 104, "child": [{"ppg": 2.0, "as_product": 267, "smiles": "COc1ccc(C=O)c(OC)c1", "as_reactant": 3939, "child": []}, {"ppg": 12.0, "as_product": 17, "smiles": "Nc1ncns1", "as_reactant": 110, "child": []}], "reaction_plausibility": 0.9985210299491882, "reaction_examples": 3584, "template_score": 0.006660020910203457, "reaction_reagent": "", "index": 3}, {"ppg": 0.0, "as_product": 0, "smiles": "O=C1CCC(c2cccc3cc(S(=O)(=O)Cl)ccc23)N1c1ccccn1", "as_reactant": 0, "child": [{"ppg": 0.0, "as_product": 0, "smiles": "O=C1CCC(c2cccc3cc(Br)ccc23)N1c1ccccn1", "as_reactant": 0, "child": [{"ppg": 0.0, "as_product": 0, "smiles": "Brc1ccc2c(I)cccc2c1", "as_reactant": 0, "child": []}, {"ppg": 0.0, "as_product": 6, "smiles": "O=C1CCCN1c1ccccn1", "as_reactant": 11, "child": [{"ppg": 1.0, "as_product": 353, "smiles": "Clc1ccccn1", "as_reactant": 4103, "child": []}, {"ppg": 1.0, "as_product": 518, "smiles": "O=C1CCCN1", "as_reactant": 3128, "child": []}], "reaction_plausibility": 0.9960162043571472, "reaction_examples": 64, "template_score": 0.26364096999168396, "reaction_reagent": "", "index": 6}], "reaction_plausibility": 0.9665489792823792, "reaction_examples": 22, "template_score": 0.09995055943727493, "reaction_reagent": "", "index": 5}], "reaction_plausibility": 0.9906689524650574, "reaction_examples": 137, "template_score": 0.0039975764229893684, "reaction_reagent": "[Cl]~[S](~[O])~[O]", "index": 4}], "reaction_plausibility": 0.9999895095825195, "reaction_examples": 1164, "template_score": 0.15641431510448456, "reaction_reagent": "", "index": 2}], "reaction_plausibility": 0.9988138675689697, "reaction_examples": 13475, "template_score": 0.0015263373497873545, "reaction_reagent": "", "index": 1}], "reaction_plausibility": 0.9978398084640503, "reaction_examples": 67, "template_score": 0.5466355681419373, "reaction_reagent": "", "index": 0}, "SLScore": -23.909631729125977, "Ranking": 34, "Group": 8}, {"Pathway": {"ppg": 0.0, "as_product": 0, "smiles": "O=S(=O)(Nc1ncns1)c1ccc2c(C3CCCN3c3ccccn3)cccc2c1", "as_reactant": 0, "child": [{"ppg": 0.0, "as_product": 0, "smiles": "COc1ccc(CN(c2ncns2)S(=O)(=O)c2ccc3c(C4CCCN4c4ccccn4)cccc3c2)c(OC)c1", "as_reactant": 0, "child": [{"ppg": 1.0, "as_product": 25318, "smiles": "CO", "as_reactant": 228539, "child": []}, {"ppg": 0.0, "as_product": 0, "smiles": "COc1cc(O)ccc1CN(c1ncns1)S(=O)(=O)c1ccc2c(C3CCCN3c3ccccn3)cccc2c1", "as_reactant": 0, "child": [{"ppg": 0.0, "as_product": 0, "smiles": "COc1cc(OCc2ccccc2)ccc1CN(c1ncns1)S(=O)(=O)c1ccc2c(C3CCCN3c3ccccn3)cccc2c1", "as_reactant": 0, "child": [{"ppg": 0.0, "as_product": 0, "smiles": "COc1cc(OCc2ccccc2)ccc1CNc1ncns1", "as_reactant": 0, "child": [{"ppg": 31.0, "as_product": 23, "smiles": "COc1cc(OCc2ccccc2)ccc1C=O", "as_reactant": 96, "child": []}, {"ppg": 12.0, "as_product": 17, "smiles": "Nc1ncns1", "as_reactant": 110, "child": []}], "reaction_plausibility": 0.9992732405662537, "reaction_examples": 1938, "template_score": 0.11861015111207962, "reaction_reagent": "", "index": 4}, {"ppg": 0.0, "as_product": 0, "smiles": "O=S(=O)(Cl)c1ccc2c(C3CCCN3c3ccccn3)cccc2c1", "as_reactant": 0, "child": [{"ppg": 0.0, "as_product": 0, "smiles": "c1ccc(N2CCCC2c2cccc3ccccc23)nc1", "as_reactant": 0, "child": [{"ppg": 29.0, "as_product": 26, "smiles": "CC1(C)COB(c2cccc3ccccc23)OC1", "as_reactant": 39, "child": []}, {"ppg": 0.0, "as_product": 41, "smiles": "c1ccc(N2CCCC2)nc1", "as_reactant": 24, "child": [{"ppg": 1.0, "as_product": 591, "smiles": "Brc1ccccn1", "as_reactant": 12448, "child": []}, {"ppg": 1.0, "as_product": 2144, "smiles": "C1CCNC1", "as_reactant": 27176, "child": []}], "reaction_plausibility": 0.9971534013748169, "reaction_examples": 1166, "template_score": 0.39481157064437866, "reaction_reagent": "", "index": 7}], "reaction_plausibility": 0.9948084950447083, "reaction_examples": 14, "template_score": 0.03646640479564667, "reaction_reagent": "", "index": 6}], "reaction_plausibility": 0.9344362616539001, "reaction_examples": 2981, "template_score": 0.4621213972568512, "reaction_reagent": "[Cl]~[S](~[O])~[O]", "index": 5}], "reaction_plausibility": 0.999987006187439, "reaction_examples": 1164, "template_score": 0.3189043700695038, "reaction_reagent": "", "index": 3}], "reaction_plausibility": 0.9994514584541321, "reaction_examples": 14885, "template_score": 0.11541356146335602, "reaction_reagent": "", "index": 2}], "reaction_plausibility": 0.9993322491645813, "reaction_examples": 7054, "template_score": 0.0020464505068957806, "reaction_reagent": "", "index": 1}], "reaction_plausibility": 0.9978398084640503, "reaction_examples": 67, "template_score": 0.5466355681419373, "reaction_reagent": "", "index": 0}, "SLScore": -24.011985778808594, "Ranking": 39, "Group": 9}], "Patent_number": "US09012443B2"}, {"Patent_tree": {"Pathway": {"smiles": "CCC(CC)N(C)c1cc(C(=O)OC)ccc1N1C(=O)CCC1(CO)CO", "ID": 17, "record_data": [], "record_ID": 7, "child": [{"smiles": "CCC(C=O)CC", "ID": 16, "record_data": null, "record_ID": -1, "child": []}, {"smiles": "COC(=O)c1ccc(N2C(=O)CCC2(CO)CO)c(N)c1", "ID": 4, "record_data": [], "record_ID": 16, "child": [{"smiles": "COC(=O)c1ccc(C2CC(=O)NC2(CO)CO)c([N+](=O)[O-])c1", "ID": 34, "record_data": [], "record_ID": 14, "child": [{"smiles": "CCOC(=O)C1(C(=O)OCC)CCC(=O)N1c1ccc(C(=O)OC)cc1[N+](=O)[O-]", "ID": 30, "record_data": [], "record_ID": 12, "child": [{"smiles": "CCOC(=O)C1(C(=O)OCC)CCC(=O)N1c1ccc(C(=O)OC)cc1", "ID": 29, "record_data": null, "record_ID": -1, "child": []}], "namerxn": "10.2.1", "rxnsmiles": "[CH3:1][O:2][C:3](=[O:4])[c:5]1[cH:6][cH:7][c:8]([cH:9][cH:10]1)[N:11]1[C:12]([CH2:13][CH2:14][C:15]1([C:16](=[O:17])[O:18][CH2:19][CH3:20])[C:21](=[O:22])[O:23][CH2:24][CH3:25])=[O:26]>F[B-](F)(F)F.O=[N+]=O.ClCCl.O>[CH3:20][CH2:19][O:18][C:16](=[O:17])[C:15]1([CH2:14][CH2:13][C:12]([N:11]1[c:8]1[cH:7][cH:6][c:5]([cH:10][c:9]1[N+]([O-])=O)[C:3](=[O:4])[O:2][CH3:1])=[O:26])[C:21](=[O:22])[O:23][CH2:24][CH3:25] |f:1.2|", "curated_rxnsmiles": "[CH3:1][CH2:2][O:3][C:4](=[O:5])[C:6]1([C:7](=[O:8])[O:9][CH2:10][CH3:11])[CH2:12][CH2:13][C:14](=[O:15])[N:16]1[c:17]1[cH:18][cH:19][c:20]([C:21](=[O:22])[O:23][CH3:24])[cH:25][cH:26]1.[N+:27](=[O:28])=[O:29]>ClCCl.F[B-](F)(F)F.O>[CH3:1][CH2:2][O:3][C:4](=[O:5])[C:6]1([C:7](=[O:8])[O:9][CH2:10][CH3:11])[CH2:12][CH2:13][C:14](=[O:15])[N:16]1[c:17]1[cH:18][cH:19][c:20]([C:21](=[O:22])[O:23][CH3:24])[cH:25][c:26]1[N+:27](=[O:28])[O-:29]", "index": 3}], "namerxn": "", "rxnsmiles": "[OH2:1].CCO[C:2](=O)[C:3]1([CH2:4][CH2:5][C:6]([N:7]1[c:8]1[cH:9][cH:10][c:11]([cH:12][c:13]1[N+:14]([O-:15])=[O:16])[C:17](=[O:18])[O:19][CH3:20])=[O:21])[C:22](=O)[O:23]CC>[Na+].CO.C1CCOC1.[BH4-]>[CH3:20][O:19][C:17](=[O:18])[c:11]1[cH:10][cH:9][c:8]([c:13]([cH:12]1)[N+:14]([O-:15])=[O:16])[CH:4]1[CH2:5][C:6]([NH:7][C:3]1([CH2:2][OH:1])[CH2:22][OH:23])=[O:21] |f:2.5|", "curated_rxnsmiles": "CCO[C:15]([C:14]1([C:17](OCC)=[O:18])[CH2:9][CH2:10][C:11](=[O:12])[N:13]1[c:8]1[cH:7][cH:6][c:5]([C:3]([O:2][CH3:1])=[O:4])[cH:23][c:19]1[N+:20](=[O:21])[O-:22])=[O:16]>C1CCOC1.CO.O.[BH4-].[Na+]>[CH3:1][O:2][C:3](=[O:4])[c:5]1[cH:6][cH:7][c:8]([CH:9]2[CH2:10][C:11](=[O:12])[NH:13][C:14]2([CH2:15][OH:16])[CH2:17][OH:18])[c:19]([N+:20](=[O:21])[O-:22])[cH:23]1", "index": 2}], "namerxn": "", "rxnsmiles": "CC[O:1][CH2:2][CH3:3].[CH3:4][O:5][C:6](=[O:7])[c:8]1[cH:9][cH:10][c:11]([c:12]([cH:13]1)[N+:14]([O-])=O)[CH:15]1CC([NH:16][C:17]1([CH2:18][OH:19])[CH2:20][OH:21])=O>CO.[H][H].[Pd]>[CH3:4][O:5][C:6](=[O:7])[c:8]1[cH:9][cH:10][c:11]([c:12]([cH:13]1)[NH2:14])[N:16]1[C:2]([CH2:3][CH2:15][C:17]1([CH2:20][OH:21])[CH2:18][OH:19])=[O:1]", "curated_rxnsmiles": "O=[N+:20]([O-])[c:19]1[c:8]([CH:13]2[CH2:12][C:10](=[O:11])[NH:9][C:14]2([CH2:15][OH:16])[CH2:17][OH:18])[cH:7][cH:6][c:5]([C:3]([O:2][CH3:1])=[O:4])[cH:21]1>CCOCC.CO.[H][H].[Pd]>[CH3:1][O:2][C:3](=[O:4])[c:5]1[cH:6][cH:7][c:8]([N:9]2[C:10](=[O:11])[CH2:12][CH2:13][C:14]2([CH2:15][OH:16])[CH2:17][OH:18])[c:19]([NH2:20])[cH:21]1", "index": 1}], "namerxn": "", "rxnsmiles": "[CH3:1][O:2][C:3](=[O:4])[c:5]1[cH:6][cH:7][c:8]([c:9]([cH:10]1)[NH2:11])[N:12]1[C:13]([CH2:14][CH2:15][C:16]1([CH2:17][OH:18])[CH2:19][OH:20])=[O:21].C[C:22](=O)O.[CH3:23][CH2:24][CH:25](C=O)[CH2:26][CH3:27]>[Na+].N#C[BH3-].ClCCl>[CH3:27][CH2:26][CH:25]([CH2:24][CH3:23])[N:11]([CH3:22])[c:9]1[cH:10][c:5]([cH:6][cH:7][c:8]1[N:12]1[C:13]([CH2:14][CH2:15][C:16]1([CH2:19][OH:20])[CH2:17][OH:18])=[O:21])[C:3](=[O:4])[O:2][CH3:1] |f:3.4|", "curated_rxnsmiles": "O=[CH:7][CH:3]([CH2:2][CH3:1])[CH2:4][CH3:5].[NH2:6][c:8]1[cH:9][c:10]([C:11](=[O:12])[O:13][CH3:14])[cH:15][cH:16][c:17]1[N:18]1[C:19](=[O:20])[CH2:21][CH2:22][C:23]1([CH2:24][OH:25])[CH2:26][OH:27]>CC(=O)O.ClCCl.[BH3-]C#N.[Na+]>[CH3:1][CH2:2][CH:3]([CH2:4][CH3:5])[N:6]([CH3:7])[c:8]1[cH:9][c:10]([C:11](=[O:12])[O:13][CH3:14])[cH:15][cH:16][c:17]1[N:18]1[C:19](=[O:20])[CH2:21][CH2:22][C:23]1([CH2:24][OH:25])[CH2:26][OH:27]", "index": 0}, "SLScore": 6.926509857177734, "Ranking": 1}, "ASKCOS_tree": [{"Pathway": {"ppg": 0.0, "as_product": 1, "smiles": "CCC(CC)N(C)c1cc(C(=O)OC)ccc1N1C(=O)CCC1(CO)CO", "as_reactant": 0, "child": [{"ppg": 0.0, "as_product": 0, "smiles": "CCC(CC)N(C)c1cc(C(=O)OC)ccc1N1C(=O)CCC1(CO)COCc1ccccc1", "as_reactant": 0, "child": [{"ppg": 0.0, "as_product": 0, "smiles": "CCC(CC)N(C)c1cc(C(=O)O)ccc1N1C(=O)CCC1(CO)COCc1ccccc1", "as_reactant": 0, "child": [{"ppg": 0.0, "as_product": 0, "smiles": "CCC(CC)N(C)c1cc(C=O)ccc1N1C(=O)CCC1(CO)COCc1ccccc1", "as_reactant": 0, "child": [{"ppg": 0.0, "as_product": 0, "smiles": "CCC(CC)N(C)c1cc(C=O)ccc1F", "as_reactant": 0, "child": []}, {"ppg": 0.0, "as_product": 0, "smiles": "O=C1CCC(CO)(COCc2ccccc2)N1", "as_reactant": 0, "child": []}], "reaction_plausibility": 0.9799465537071228, "reaction_examples": 5019, "template_score": 0.1354006677865982, "reaction_reagent": "", "index": 3}], "reaction_plausibility": 0.8450194597244263, "reaction_examples": 4535, "template_score": 0.019677111878991127, "reaction_reagent": "[O]", "index": 2}, {"ppg": 1.0, "as_product": 25318, "smiles": "CO", "as_reactant": 228539, "child": []}], "reaction_plausibility": 0.9800623059272766, "reaction_examples": 6613, "template_score": 0.002488505095243454, "reaction_reagent": "", "index": 1}], "reaction_plausibility": 0.8554226160049438, "reaction_examples": 12482, "template_score": 0.0028301950078457594, "reaction_reagent": "", "index": 0}, "SLScore": -17.137542724609375, "Ranking": 2, "Group": 1}, {"Pathway": {"ppg": 0.0, "as_product": 1, "smiles": "CCC(CC)N(C)c1cc(C(=O)OC)ccc1N1C(=O)CCC1(CO)CO", "as_reactant": 0, "child": [{"ppg": 0.0, "as_product": 0, "smiles": "CCC(CC)N(C)c1cc(C(=O)OC)ccc1N1C(=O)CCC1(CO)COCc1ccccc1", "as_reactant": 0, "child": [{"ppg": 0.0, "as_product": 0, "smiles": "CCC(CC)N(C)c1cc(C(=O)O)ccc1N1C(=O)CCC1(CO)COCc1ccccc1", "as_reactant": 0, "child": [{"ppg": 0.0, "as_product": 0, "smiles": "CCC(CC)N(C)c1cc(C=O)ccc1N1C(=O)CCC1(CO)COCc1ccccc1", "as_reactant": 0, "child": [{"ppg": 0.0, "as_product": 0, "smiles": "CCC(CC)N(C)c1cc(C=O)ccc1F", "as_reactant": 0, "child": []}, {"ppg": 0.0, "as_product": 0, "smiles": "O=C1CCC(CO)(COCc2ccccc2)N1", "as_reactant": 0, "child": []}], "reaction_plausibility": 0.9799465537071228, "reaction_examples": 5019, "template_score": 0.1354006677865982, "reaction_reagent": "", "index": 3}], "reaction_plausibility": 0.8450194597244263, "reaction_examples": 4535, "template_score": 0.019677111878991127, "reaction_reagent": "[O]", "index": 2}, {"ppg": 1.0, "as_product": 20084, "smiles": "CI", "as_reactant": 202843, "child": []}], "reaction_plausibility": 0.9952206015586853, "reaction_examples": 4804, "template_score": 0.014911535196006298, "reaction_reagent": "", "index": 1}], "reaction_plausibility": 0.8554226160049438, "reaction_examples": 12482, "template_score": 0.0028301950078457594, "reaction_reagent": "", "index": 0}, "SLScore": -18.02568817138672, "Ranking": 3, "Group": 2}, {"Pathway": {"ppg": 0.0, "as_product": 1, "smiles": "CCC(CC)N(C)c1cc(C(=O)OC)ccc1N1C(=O)CCC1(CO)CO", "as_reactant": 0, "child": [{"ppg": 0.0, "as_product": 0, "smiles": "CCC(CC)N(C)c1cc(C(=O)OC)ccc1N1C(=O)CCC1(CO)CO[Si](C)(C)C(C)(C)C", "as_reactant": 0, "child": [{"ppg": 0.0, "as_product": 0, "smiles": "CCC(CC)Nc1cc(C(=O)OC)ccc1N1C(=O)CCC1(CO)CO[Si](C)(C)C(C)(C)C", "as_reactant": 0, "child": [{"ppg": 0.0, "as_product": 0, "smiles": "CCC(CC)Nc1cc(C(=O)OC)ccc1N1C(=O)CCC1(CO[Si](C)(C)C(C)(C)C)CO[Si](C)(C)C(C)(C)C", "as_reactant": 0, "child": [{"ppg": 0.0, "as_product": 0, "smiles": "CC(C)(C)[Si](C)(C)OCC1(CO[Si](C)(C)C(C)(C)C)CCC(=O)N1", "as_reactant": 0, "child": []}, {"ppg": 0.0, "as_product": 0, "smiles": "CCC(CC)Nc1cc(C(=O)OC)ccc1Br", "as_reactant": 0, "child": []}], "reaction_plausibility": 0.9998810291290283, "reaction_examples": 633, "template_score": 0.08969815075397491, "reaction_reagent": "", "index": 3}], "reaction_plausibility": 0.9681274890899658, "reaction_examples": 33506, "template_score": 0.07519514113664627, "reaction_reagent": "", "index": 2}, {"ppg": 1.0, "as_product": 20084, "smiles": "CI", "as_reactant": 202843, "child": []}], "reaction_plausibility": 0.972910463809967, "reaction_examples": 653, "template_score": 0.0030223277863115072, "reaction_reagent": "", "index": 1}], "reaction_plausibility": 0.9854151010513306, "reaction_examples": 33506, "template_score": 0.06123043969273567, "reaction_reagent": "", "index": 0}, "SLScore": -18.794902801513672, "Ranking": 4, "Group": 3}, {"Pathway": {"ppg": 0.0, "as_product": 1, "smiles": "CCC(CC)N(C)c1cc(C(=O)OC)ccc1N1C(=O)CCC1(CO)CO", "as_reactant": 0, "child": [{"ppg": 0.0, "as_product": 0, "smiles": "CCC(CC)N(C)c1cc(C(=O)OC)ccc1N1C(=O)CCC1(CO)CO[Si](C)(C)C(C)(C)C", "as_reactant": 0, "child": [{"ppg": 1.0, "as_product": 18004, "smiles": "C=O", "as_reactant": 123819, "child": []}, {"ppg": 0.0, "as_product": 0, "smiles": "CCC(CC)Nc1cc(C(=O)OC)ccc1N1C(=O)CCC1(CO)CO[Si](C)(C)C(C)(C)C", "as_reactant": 0, "child": [{"ppg": 0.0, "as_product": 0, "smiles": "CCC(CC)Nc1cc(C(=O)OC)ccc1N1C(=O)CCC1(CO[Si](C)(C)C(C)(C)C)CO[Si](C)(C)C(C)(C)C", "as_reactant": 0, "child": [{"ppg": 0.0, "as_product": 0, "smiles": "CC(C)(C)[Si](C)(C)OCC1(CO[Si](C)(C)C(C)(C)C)CCC(=O)N1", "as_reactant": 0, "child": []}, {"ppg": 0.0, "as_product": 0, "smiles": "CCC(CC)Nc1cc(C(=O)OC)ccc1Br", "as_reactant": 0, "child": []}], "reaction_plausibility": 0.9998810291290283, "reaction_examples": 633, "template_score": 0.08969815075397491, "reaction_reagent": "", "index": 3}], "reaction_plausibility": 0.9681274890899658, "reaction_examples": 33506, "template_score": 0.07519514113664627, "reaction_reagent": "", "index": 2}], "reaction_plausibility": 0.8838067054748535, "reaction_examples": 557, "template_score": 0.0057508922182023525, "reaction_reagent": "", "index": 1}], "reaction_plausibility": 0.9854151010513306, "reaction_examples": 33506, "template_score": 0.06123043969273567, "reaction_reagent": "", "index": 0}, "SLScore": -18.962156295776367, "Ranking": 5, "Group": 4}, {"Pathway": {"ppg": 0.0, "as_product": 1, "smiles": "CCC(CC)N(C)c1cc(C(=O)OC)ccc1N1C(=O)CCC1(CO)CO", "as_reactant": 0, "child": [{"ppg": 0.0, "as_product": 0, "smiles": "CCC(CC)N(C)c1cc(C(=O)OC)ccc1N1C(=O)CCC1(CO)COCc1ccccc1", "as_reactant": 0, "child": [{"ppg": 0.0, "as_product": 0, "smiles": "CCC(CC)N(C)c1cc(C(=O)O)ccc1N1C(=O)CCC1(CO)COCc1ccccc1", "as_reactant": 0, "child": [{"ppg": 0.0, "as_product": 0, "smiles": "CCC(CC)N(C)c1cc(C(=O)O)ccc1N1C(=O)CCC1(COCc1ccccc1)COC(C)=O", "as_reactant": 0, "child": [{"ppg": 0.0, "as_product": 0, "smiles": "CCC(CC)N(C)c1cc(C(=O)OC(C)(C)C)ccc1N1C(=O)CCC1(COCc1ccccc1)COC(C)=O", "as_reactant": 0, "child": [{"ppg": 0.0, "as_product": 0, "smiles": "CC(=O)OCC1(COCc2ccccc2)CCC(=O)N1", "as_reactant": 0, "child": []}, {"ppg": 0.0, "as_product": 0, "smiles": "CCC(CC)N(C)c1cc(C(=O)OC(C)(C)C)ccc1Br", "as_reactant": 0, "child": []}], "reaction_plausibility": 0.9609642028808594, "reaction_examples": 633, "template_score": 0.002561480738222599, "reaction_reagent": "", "index": 4}], "reaction_plausibility": 0.9782422184944153, "reaction_examples": 24281, "template_score": 0.04916829988360405, "reaction_reagent": "", "index": 3}], "reaction_plausibility": 0.9421210289001465, "reaction_examples": 26861, "template_score": 0.01281044352799654, "reaction_reagent": "", "index": 2}, {"ppg": 1.0, "as_product": 25318, "smiles": "CO", "as_reactant": 228539, "child": []}], "reaction_plausibility": 0.9800623059272766, "reaction_examples": 6613, "template_score": 0.002488505095243454, "reaction_reagent": "", "index": 1}], "reaction_plausibility": 0.8554226160049438, "reaction_examples": 12482, "template_score": 0.0028301950078457594, "reaction_reagent": "", "index": 0}, "SLScore": -19.486698150634766, "Ranking": 6, "Group": 5}, {"Pathway": {"ppg": 0.0, "as_product": 1, "smiles": "CCC(CC)N(C)c1cc(C(=O)OC)ccc1N1C(=O)CCC1(CO)CO", "as_reactant": 0, "child": [{"ppg": 0.0, "as_product": 0, "smiles": "CCC(CC)N(C)c1cc(C(=O)OC)ccc1N1C(=O)CCC1(CO)CO[Si](C)(C)C(C)(C)C", "as_reactant": 0, "child": [{"ppg": 0.0, "as_product": 0, "smiles": "CCC(CC)N(C)c1cc(C(=O)OC)ccc1N1C(=O)CCC1(COCc1ccccc1)CO[Si](C)(C)C(C)(C)C", "as_reactant": 0, "child": [{"ppg": 1.0, "as_product": 18004, "smiles": "C=O", "as_reactant": 123819, "child": []}, {"ppg": 0.0, "as_product": 0, "smiles": "CCC(CC)N(C)c1cc(Br)ccc1N1C(=O)CCC1(COCc1ccccc1)CO[Si](C)(C)C(C)(C)C", "as_reactant": 0, "child": [{"ppg": 0.0, "as_product": 0, "smiles": "CC(C)(C)[Si](C)(C)OCC1(COCc2ccccc2)CCC(=O)N1", "as_reactant": 0, "child": [{"ppg": 1.0, "as_product": 977, "smiles": "CC(C)(C)[Si](C)(C)Cl", "as_reactant": 96268, "child": []}, {"ppg": 0.0, "as_product": 0, "smiles": "O=C1CCC(CO)(COCc2ccccc2)N1", "as_reactant": 0, "child": []}], "reaction_plausibility": 0.9998310804367065, "reaction_examples": 21347, "template_score": 0.12024164199829102, "reaction_reagent": "", "index": 4}, {"ppg": 0.0, "as_product": 0, "smiles": "CCC(CC)N(C)c1cc(Br)ccc1Br", "as_reactant": 0, "child": []}], "reaction_plausibility": 0.9930887818336487, "reaction_examples": 633, "template_score": 0.16473081707954407, "reaction_reagent": "", "index": 3}, {"ppg": 1.0, "as_product": 25318, "smiles": "CO", "as_reactant": 228539, "child": []}], "reaction_plausibility": 0.9995536208152771, "reaction_examples": 692, "template_score": 0.0013469525147229433, "reaction_reagent": "", "index": 2}], "reaction_plausibility": 0.9873560667037964, "reaction_examples": 12482, "template_score": 0.007206593174487352, "reaction_reagent": "", "index": 1}], "reaction_plausibility": 0.9854151010513306, "reaction_examples": 33506, "template_score": 0.06123043969273567, "reaction_reagent": "", "index": 0}, "SLScore": -23.246723175048828, "Ranking": 27, "Group": 6}, {"Pathway": {"ppg": 0.0, "as_product": 1, "smiles": "CCC(CC)N(C)c1cc(C(=O)OC)ccc1N1C(=O)CCC1(CO)CO", "as_reactant": 0, "child": [{"ppg": 0.0, "as_product": 0, "smiles": "CCC(CC)N(C)c1cc(C(=O)OC)ccc1N1C(=O)CCC1(CO)CO[Si](C)(C)C(C)(C)C", "as_reactant": 0, "child": [{"ppg": 0.0, "as_product": 0, "smiles": "CCC(CC)N(C)c1cc(C(=O)OC)ccc1N1C(=O)CCC1(COC1CCCCO1)CO[Si](C)(C)C(C)(C)C", "as_reactant": 0, "child": [{"ppg": 0.0, "as_product": 0, "smiles": "CCC(CC)N(C)c1cc(C(=O)O)ccc1N1C(=O)CCC1(COC1CCCCO1)CO[Si](C)(C)C(C)(C)C", "as_reactant": 0, "child": [{"ppg": 0.0, "as_product": 0, "smiles": "CCC(CC)N(C)c1cc(C=O)ccc1N1C(=O)CCC1(COC1CCCCO1)CO[Si](C)(C)C(C)(C)C", "as_reactant": 0, "child": [{"ppg": 0.0, "as_product": 0, "smiles": "CC(C)(C)[Si](C)(C)OCC1(COC2CCCCO2)CCC(=O)N1", "as_reactant": 0, "child": []}, {"ppg": 0.0, "as_product": 0, "smiles": "CCC(CC)N(C)c1cc(C=O)ccc1Br", "as_reactant": 0, "child": []}], "reaction_plausibility": 0.8600990772247314, "reaction_examples": 5414, "template_score": 0.12214110046625137, "reaction_reagent": "", "index": 4}], "reaction_plausibility": 0.9759393930435181, "reaction_examples": 4535, "template_score": 0.021100172773003578, "reaction_reagent": "[O]", "index": 3}, {"ppg": 1.0, "as_product": 20084, "smiles": "CI", "as_reactant": 202843, "child": []}], "reaction_plausibility": 0.9995205402374268, "reaction_examples": 4804, "template_score": 0.03419433534145355, "reaction_reagent": "", "index": 2}], "reaction_plausibility": 0.7752408981323242, "reaction_examples": 7938, "template_score": 0.0037826362531632185, "reaction_reagent": "", "index": 1}], "reaction_plausibility": 0.9854151010513306, "reaction_examples": 33506, "template_score": 0.06123043969273567, "reaction_reagent": "", "index": 0}, "SLScore": -24.95684814453125, "Ranking": 44, "Group": 7}, {"Pathway": {"ppg": 0.0, "as_product": 1, "smiles": "CCC(CC)N(C)c1cc(C(=O)OC)ccc1N1C(=O)CCC1(CO)CO", "as_reactant": 0, "child": [{"ppg": 0.0, "as_product": 0, "smiles": "CCC(CC)N(C)c1cc(C(=O)OC)ccc1N1C(=O)CCC1(CO)COC1CCCCO1", "as_reactant": 0, "child": [{"ppg": 0.0, "as_product": 0, "smiles": "CCC(CC)N(C)c1cc(C(=O)OC)ccc1N1C(=O)CCC1(COC1CCCCO1)CO[Si](C)(C)C(C)(C)C", "as_reactant": 0, "child": [{"ppg": 0.0, "as_product": 0, "smiles": "CCC(CC)N(C)c1cc(C(=O)O)ccc1N1C(=O)CCC1(COC1CCCCO1)CO[Si](C)(C)C(C)(C)C", "as_reactant": 0, "child": [{"ppg": 0.0, "as_product": 0, "smiles": "CCC(CC)N(C)c1cc(C=O)ccc1N1C(=O)CCC1(COC1CCCCO1)CO[Si](C)(C)C(C)(C)C", "as_reactant": 0, "child": [{"ppg": 0.0, "as_product": 0, "smiles": "CC(C)(C)[Si](C)(C)OCC1(COC2CCCCO2)CCC(=O)N1", "as_reactant": 0, "child": []}, {"ppg": 0.0, "as_product": 0, "smiles": "CCC(CC)N(C)c1cc(C=O)ccc1Br", "as_reactant": 0, "child": []}], "reaction_plausibility": 0.8600990772247314, "reaction_examples": 5414, "template_score": 0.12214110046625137, "reaction_reagent": "", "index": 4}], "reaction_plausibility": 0.9759393930435181, "reaction_examples": 4535, "template_score": 0.021100172773003578, "reaction_reagent": "[O]", "index": 3}, {"ppg": 1.0, "as_product": 20084, "smiles": "CI", "as_reactant": 202843, "child": []}], "reaction_plausibility": 0.9995205402374268, "reaction_examples": 4804, "template_score": 0.03419433534145355, "reaction_reagent": "", "index": 2}], "reaction_plausibility": 0.9748051762580872, "reaction_examples": 33506, "template_score": 0.20247294008731842, "reaction_reagent": "", "index": 1}], "reaction_plausibility": 0.8402137160301208, "reaction_examples": 7938, "template_score": 0.0029793831054121256, "reaction_reagent": "", "index": 0}, "SLScore": -25.992767333984375, "Ranking": 55, "Group": 8}, {"Pathway": {"ppg": 0.0, "as_product": 1, "smiles": "CCC(CC)N(C)c1cc(C(=O)OC)ccc1N1C(=O)CCC1(CO)CO", "as_reactant": 0, "child": [{"ppg": 0.0, "as_product": 0, "smiles": "CCC(CC)N(C)c1cc(C(=O)OC)ccc1N1C(=O)CCC1(CO)COCc1ccccc1", "as_reactant": 0, "child": [{"ppg": 0.0, "as_product": 0, "smiles": "CCC(CC)N(C)c1cc(C(=O)O)ccc1N1C(=O)CCC1(CO)COCc1ccccc1", "as_reactant": 0, "child": [{"ppg": 0.0, "as_product": 0, "smiles": "CCC(CC)N(C)c1cc(C(=O)O)ccc1N1C(=O)CCC1(COCc1ccccc1)CO[Si](C)(C)C(C)(C)C", "as_reactant": 0, "child": [{"ppg": 0.0, "as_product": 0, "smiles": "CCC(CC)N(C)c1cc(C(=O)OCc2ccccc2)ccc1N1C(=O)CCC1(COCc1ccccc1)CO[Si](C)(C)C(C)(C)C", "as_reactant": 0, "child": [{"ppg": 0.0, "as_product": 0, "smiles": "CC(C)(C)[Si](C)(C)OCC1(COCc2ccccc2)CCC(=O)N1", "as_reactant": 0, "child": [{"ppg": 1.0, "as_product": 977, "smiles": "CC(C)(C)[Si](C)(C)Cl", "as_reactant": 96268, "child": []}, {"ppg": 0.0, "as_product": 0, "smiles": "O=C1CCC(CO)(COCc2ccccc2)N1", "as_reactant": 0, "child": []}], "reaction_plausibility": 0.9998310804367065, "reaction_examples": 21347, "template_score": 0.12024164199829102, "reaction_reagent": "", "index": 5}, {"ppg": 0.0, "as_product": 0, "smiles": "CCC(CC)N(C)c1cc(C(=O)OCc2ccccc2)ccc1Br", "as_reactant": 0, "child": [{"ppg": 1.0, "as_product": 8544, "smiles": "BrCc1ccccc1", "as_reactant": 149837, "child": []}, {"ppg": 0.0, "as_product": 0, "smiles": "CCC(CC)N(C)c1cc(C(=O)O)ccc1Br", "as_reactant": 0, "child": []}], "reaction_plausibility": 0.9966922998428345, "reaction_examples": 3520, "template_score": 0.08092131465673447, "reaction_reagent": "", "index": 6}], "reaction_plausibility": 0.9931052327156067, "reaction_examples": 633, "template_score": 0.004647181369364262, "reaction_reagent": "", "index": 4}], "reaction_plausibility": 0.828411877155304, "reaction_examples": 15093, "template_score": 0.06362667679786682, "reaction_reagent": "", "index": 3}], "reaction_plausibility": 0.9997794032096863, "reaction_examples": 33506, "template_score": 0.07915475219488144, "reaction_reagent": "", "index": 2}, {"ppg": 1.0, "as_product": 20084, "smiles": "CI", "as_reactant": 202843, "child": []}], "reaction_plausibility": 0.9952206015586853, "reaction_examples": 4804, "template_score": 0.014911535196006298, "reaction_reagent": "", "index": 1}], "reaction_plausibility": 0.8554226160049438, "reaction_examples": 12482, "template_score": 0.0028301950078457594, "reaction_reagent": "", "index": 0}, "SLScore": -26.143482208251953, "Ranking": 57, "Group": 9}], "Patent_number": "US06509359B1"}, {"Patent_tree": {"Pathway": {"smiles": "OCc1nnn2c1-c1ccccc1C2", "ID": 73, "record_data": [], "record_ID": 37, "child": [{"smiles": "CC(C)(C)[Si](C)(C)OCc1nnn2c1-c1ccccc1C2", "ID": 58, "record_data": [], "record_ID": 35, "child": [{"smiles": "CC(C)(C)[Si](C)(C)OCc1cn(Cc2ccccc2Cl)nn1", "ID": 68, "record_data": [], "record_ID": 33, "child": [{"smiles": "OCc1cn(Cc2ccccc2Cl)nn1", "ID": 61, "record_data": [], "record_ID": 30, "child": [{"smiles": "C#CCO", "ID": 28, "record_data": null, "record_ID": -1, "child": []}, {"smiles": "ClCc1ccccc1Cl", "ID": 60, "record_data": null, "record_ID": -1, "child": []}, {"smiles": "[N-]=[N+]=N[Na]", "ID": 45, "record_data": null, "record_ID": -1, "child": []}], "namerxn": "4.1.4", "rxnsmiles": "Cl[CH2:1][c:2]1[cH:3][cH:4][cH:5][cH:6][c:7]1[Cl:8].[CH:9]#[C:10][CH2:11][OH:12].[N-:13]=[N+:14]=N[Na]>[O-]C1=C(C(O[C@@H]1[C@@H](O)CO)=O)O.CCOC(C)=O.O=S1(O[Cu]O1)=O.CC(C)(C)O.O.O.O.O.O.O.[Na+]>[OH:12][CH2:11][c:10]1[cH:9]n([n:14][n:13]1)[CH2:1][c:2]1[cH:3][cH:4][cH:5][cH:6][c:7]1[Cl:8] |f:3.13,5.8.9.10.11.12,6.7|", "curated_rxnsmiles": "Cl[CH2:6][c:7]1[cH:8][cH:9][cH:10][cH:11][c:12]1[Cl:13].[Na][N:15]=[N+:14]=[N-:5].[OH:1][CH2:2][C:3]#[CH:4]>CC(C)(C)O.CCOC(C)=O.O.O.O.O.O.O.O=C1O[C@H]([C@@H](O)CO)C([O-])=C1O.O=S1(=O)O[Cu]O1.[Na+]>[OH:1][CH2:2][c:3]1[cH:4][n:5]([CH2:6][c:7]2[cH:8][cH:9][cH:10][cH:11][c:12]2[Cl:13])[n:14][n:15]1", "index": 3}], "namerxn": "5.3.2", "rxnsmiles": "[OH:1][CH2:2][c:3]1[cH:4][n:5]([n:6][n:7]1)[CH2:8][c:9]1[cH:10][cH:11][cH:12][cH:13][c:14]1[Cl:15]>ClCCl.c1c[nH]cn1>CC(C)(C)[Si](C)(C)[O:1][CH2:2][c:3]1[cH:4][n:5]([n:6][n:7]1)[CH2:8][c:9]1[cH:10][cH:11][cH:12][cH:13][c:14]1[Cl:15]", "curated_rxnsmiles": "Cl[CH2:2]Cl.[OH:8][CH2:9][c:10]1[cH:11][n:12]([CH2:13][c:14]2[cH:15][cH:16][cH:17][cH:18][c:19]2[Cl:20])[n:21][n:22]1.n1[cH:1][cH:3][nH][cH:4]1>>C[Si](C)([C:2]([CH3:1])([CH3:3])[CH3:4])[O:8][CH2:9][c:10]1[cH:11][n:12]([CH2:13][c:14]2[cH:15][cH:16][cH:17][cH:18][c:19]2[Cl:20])[n:21][n:22]1", "index": 2}], "namerxn": "", "rxnsmiles": "[CH3:1][C:2]([CH3:3])([CH3:4])[Si:5]([CH3:6])([CH3:7])[O:8][CH2:9][c:10]1[cH:11][n:12]([n:13][n:14]1)[CH2:15][c:16]1[cH:17][cH:18][cH:19][cH:20][c:21]1Cl>C1CCC(CC1)P(C1CCCCC1)C1CCCCC1.Cc1ccccc1.CC(C)(C)C(=O)O.CCOC(C)=O.CN(C)C=O.CC([O-])=O.CC([O-])=O.[O-]C([O-])=O.[K+].[K+].[Pd+2]>[CH3:1][C:2]([CH3:3])([CH3:4])[Si:5]([CH3:6])([CH3:7])[O:8][CH2:9][c:10]1[n:14][n:13][n:12]2[c:11]1-[c:21]1[cH:20][cH:19][cH:18][cH:17][c:16]1[CH2:15]2 |f:6.7.11,8.9.10|", "curated_rxnsmiles": "Cl[c:15]1[cH:16][cH:17][cH:18][cH:19][c:20]1[CH2:21][n:13]1[n:12][n:11][c:10]([CH2:9][O:8][Si:5]([C:2]([CH3:1])([CH3:3])[CH3:4])([CH3:6])[CH3:7])[cH:14]1>C1CCC(P(C2CCCCC2)C2CCCCC2)CC1.CC(=O)[O-].CC(=O)[O-].CC(C)(C)C(=O)O.CCOC(C)=O.CN(C)C=O.Cc1ccccc1.O=C([O-])[O-].[K+].[K+].[Pd+2]>[CH3:1][C:2]([CH3:3])([CH3:4])[Si:5]([CH3:6])([CH3:7])[O:8][CH2:9][c:10]1[n:11][n:12][n:13]2[c:14]1-[c:15]1[cH:16][cH:17][cH:18][cH:19][c:20]1[CH2:21]2", "index": 1}], "namerxn": "6.3.2", "rxnsmiles": "CC(C)(C)[Si](C)(C)[O:1][CH2:2][c:3]1[n:4][n:5][n:6]2[CH2:7][c:8]3[cH:9][cH:10][cH:11][cH:12][c:13]3-[c:14]12>CCCC[N+](CCCC)(CCCC)CCCC.C1CCOC1.O.[F-]>[OH:1][CH2:2][c:3]1[n:4][n:5][n:6]2[CH2:7][c:8]3[cH:9][cH:10][cH:11][cH:12][c:13]3-[c:14]12 |f:1.4|", "curated_rxnsmiles": "CC(C)(C)[Si](C)(C)[O:1][CH2:2][c:3]1[n:4][n:5][n:6]2[c:7]1-[c:8]1[cH:9][cH:10][cH:11][cH:12][c:13]1[CH2:14]2>C1CCOC1.CCCC[N+](CCCC)(CCCC)CCCC.O.[F-]>[OH:1][CH2:2][c:3]1[n:4][n:5][n:6]2[c:7]1-[c:8]1[cH:9][cH:10][cH:11][cH:12][c:13]1[CH2:14]2", "index": 0}, "SLScore": -1.606480598449707, "Ranking": 1}, "ASKCOS_tree": [{"Pathway": {"ppg": 0.0, "as_product": 8, "smiles": "OCc1nnn2c1-c1ccccc1C2", "as_reactant": 0, "child": [{"ppg": 0.0, "as_product": 0, "smiles": "O=C(O)c1nnn2c1-c1ccccc1C2", "as_reactant": 0, "child": [{"ppg": 0.0, "as_product": 2, "smiles": "CCOC(=O)c1nnn2c1-c1ccccc1C2", "as_reactant": 0, "child": [{"ppg": 0.0, "as_product": 4, "smiles": "CCOC(=O)c1cn(Cc2ccccc2Br)nn1", "as_reactant": 0, "child": [{"ppg": 2.0, "as_product": 249, "smiles": "BrCc1ccccc1Br", "as_reactant": 5155, "child": []}, {"ppg": 89.0, "as_product": 11, "smiles": "CCOC(=O)c1c[nH]nn1", "as_reactant": 22, "child": []}], "reaction_plausibility": 0.999830961227417, "reaction_examples": 1236, "template_score": 0.13327190279960632, "reaction_reagent": "", "index": 3}], "reaction_plausibility": 0.9468497633934021, "reaction_examples": 169, "template_score": 0.006153217516839504, "reaction_reagent": "", "index": 2}], "reaction_plausibility": 0.993283748626709, "reaction_examples": 86301, "template_score": 0.6507896184921265, "reaction_reagent": "", "index": 1}], "reaction_plausibility": 0.9183249473571777, "reaction_examples": 337, "template_score": 0.006593293510377407, "reaction_reagent": "", "index": 0}, "SLScore": -12.9871826171875, "Ranking": 2, "Group": 1}, {"Pathway": {"ppg": 0.0, "as_product": 8, "smiles": "OCc1nnn2c1-c1ccccc1C2", "as_reactant": 0, "child": [{"ppg": 0.0, "as_product": 0, "smiles": "O=C(O)c1nnn2c1-c1ccccc1C2", "as_reactant": 0, "child": [{"ppg": 0.0, "as_product": 2, "smiles": "CCOC(=O)c1nnn2c1-c1ccccc1C2", "as_reactant": 0, "child": [{"ppg": 0.0, "as_product": 4, "smiles": "CCOC(=O)c1cn(Cc2ccccc2Br)nn1", "as_reactant": 0, "child": [{"ppg": 89.0, "as_product": 11, "smiles": "CCOC(=O)c1c[nH]nn1", "as_reactant": 22, "child": []}, {"ppg": 0.0, "as_product": 29, "smiles": "ClCc1ccccc1Br", "as_reactant": 229, "child": [{"ppg": 2.0, "as_product": 158, "smiles": "OCc1ccccc1Br", "as_reactant": 1694, "child": []}], "reaction_plausibility": 0.95567786693573, "reaction_examples": 5052, "template_score": 0.2562544047832489, "reaction_reagent": "[Cl]", "index": 4}], "reaction_plausibility": 0.999988317489624, "reaction_examples": 794, "template_score": 0.02433263510465622, "reaction_reagent": "", "index": 3}], "reaction_plausibility": 0.9468497633934021, "reaction_examples": 169, "template_score": 0.006153217516839504, "reaction_reagent": "", "index": 2}], "reaction_plausibility": 0.993283748626709, "reaction_examples": 86301, "template_score": 0.6507896184921265, "reaction_reagent": "", "index": 1}], "reaction_plausibility": 0.9183249473571777, "reaction_examples": 337, "template_score": 0.006593293510377407, "reaction_reagent": "", "index": 0}, "SLScore": -13.977256774902344, "Ranking": 4, "Group": 2}, {"Pathway": {"ppg": 0.0, "as_product": 8, "smiles": "OCc1nnn2c1-c1ccccc1C2", "as_reactant": 0, "child": [{"ppg": 0.0, "as_product": 0, "smiles": "COC(=O)c1nnn2c1-c1ccccc1C2", "as_reactant": 0, "child": [{"ppg": 0.0, "as_product": 0, "smiles": "O=C(O)c1nnn2c1-c1ccccc1C2", "as_reactant": 0, "child": [{"ppg": 0.0, "as_product": 2, "smiles": "CCOC(=O)c1nnn2c1-c1ccccc1C2", "as_reactant": 0, "child": [{"ppg": 0.0, "as_product": 4, "smiles": "CCOC(=O)c1cn(Cc2ccccc2Br)nn1", "as_reactant": 0, "child": [{"ppg": 2.0, "as_product": 249, "smiles": "BrCc1ccccc1Br", "as_reactant": 5155, "child": []}, {"ppg": 89.0, "as_product": 11, "smiles": "CCOC(=O)c1c[nH]nn1", "as_reactant": 22, "child": []}], "reaction_plausibility": 0.999830961227417, "reaction_examples": 1236, "template_score": 0.13327190279960632, "reaction_reagent": "", "index": 4}], "reaction_plausibility": 0.9468497633934021, "reaction_examples": 169, "template_score": 0.006153217516839504, "reaction_reagent": "", "index": 3}], "reaction_plausibility": 0.993283748626709, "reaction_examples": 86301, "template_score": 0.6507896184921265, "reaction_reagent": "", "index": 2}], "reaction_plausibility": 0.9563310742378235, "reaction_examples": 3191, "template_score": 0.03489896282553673, "reaction_reagent": "[C]", "index": 1}], "reaction_plausibility": 0.8380539417266846, "reaction_examples": 7987, "template_score": 0.08620218187570572, "reaction_reagent": "", "index": 0}, "SLScore": -15.316876411437988, "Ranking": 8, "Group": 3}, {"Pathway": {"ppg": 0.0, "as_product": 8, "smiles": "OCc1nnn2c1-c1ccccc1C2", "as_reactant": 0, "child": [{"ppg": 0.0, "as_product": 8, "smiles": "O=Cc1nnn2c1-c1ccccc1C2", "as_reactant": 0, "child": [{"ppg": 0.0, "as_product": 0, "smiles": "O=Cc1cn(Cc2ccccc2Br)nn1", "as_reactant": 0, "child": [{"ppg": 0.0, "as_product": 5, "smiles": "OCc1cn(Cc2ccccc2Br)nn1", "as_reactant": 0, "child": [{"ppg": 1.0, "as_product": 608, "smiles": "C#CCO", "as_reactant": 12946, "child": []}, {"ppg": 0.0, "as_product": 29, "smiles": "ClCc1ccccc1Br", "as_reactant": 229, "child": [{"ppg": 2.0, "as_product": 158, "smiles": "OCc1ccccc1Br", "as_reactant": 1694, "child": []}], "reaction_plausibility": 0.95567786693573, "reaction_examples": 5052, "template_score": 0.2562544047832489, "reaction_reagent": "[Cl]", "index": 4}], "reaction_plausibility": 1.0, "reaction_examples": 120, "template_score": 0.440313458442688, "reaction_reagent": "[N]~[N]~[N]", "index": 3}], "reaction_plausibility": 0.9999880790710449, "reaction_examples": 192, "template_score": 0.9466358423233032, "reaction_reagent": "", "index": 2}], "reaction_plausibility": 0.7973637580871582, "reaction_examples": 549, "template_score": 0.0013535453472286463, "reaction_reagent": "", "index": 1}], "reaction_plausibility": 0.9950350522994995, "reaction_examples": 348, "template_score": 0.06251928210258484, "reaction_reagent": "", "index": 0}, "SLScore": -16.380664825439453, "Ranking": 19, "Group": 4}, {"Pathway": {"ppg": 0.0, "as_product": 8, "smiles": "OCc1nnn2c1-c1ccccc1C2", "as_reactant": 0, "child": [{"ppg": 0.0, "as_product": 8, "smiles": "O=Cc1nnn2c1-c1ccccc1C2", "as_reactant": 0, "child": [{"ppg": 1.0, "as_product": 7044, "smiles": "CN(C)C=O", "as_reactant": 52422, "child": []}, {"ppg": 0.0, "as_product": 7, "smiles": "c1ccc2c(c1)Cn1nncc1-2", "as_reactant": 0, "child": [{"ppg": 0.0, "as_product": 2, "smiles": "Brc1ccccc1Cn1ccnn1", "as_reactant": 0, "child": [{"ppg": 0.0, "as_product": 29, "smiles": "ClCc1ccccc1Br", "as_reactant": 229, "child": [{"ppg": 2.0, "as_product": 158, "smiles": "OCc1ccccc1Br", "as_reactant": 1694, "child": []}], "reaction_plausibility": 0.95567786693573, "reaction_examples": 5052, "template_score": 0.2562544047832489, "reaction_reagent": "[Cl]", "index": 4}, {"ppg": 4.0, "as_product": 253, "smiles": "c1c[nH]nn1", "as_reactant": 1070, "child": []}], "reaction_plausibility": 0.9999643564224243, "reaction_examples": 29, "template_score": 0.206291064620018, "reaction_reagent": "", "index": 3}], "reaction_plausibility": 0.9957578778266907, "reaction_examples": 169, "template_score": 0.14444467425346375, "reaction_reagent": "", "index": 2}], "reaction_plausibility": 0.7548751831054688, "reaction_examples": 1034, "template_score": 0.004313850309699774, "reaction_reagent": "", "index": 1}], "reaction_plausibility": 0.9950350522994995, "reaction_examples": 348, "template_score": 0.06251928210258484, "reaction_reagent": "", "index": 0}, "SLScore": -17.142148971557617, "Ranking": 29, "Group": 5}, {"Pathway": {"ppg": 0.0, "as_product": 8, "smiles": "OCc1nnn2c1-c1ccccc1C2", "as_reactant": 0, "child": [{"ppg": 0.0, "as_product": 8, "smiles": "O=Cc1nnn2c1-c1ccccc1C2", "as_reactant": 0, "child": [{"ppg": 1.0, "as_product": 7044, "smiles": "CN(C)C=O", "as_reactant": 52422, "child": []}, {"ppg": 0.0, "as_product": 7, "smiles": "c1ccc2c(c1)Cn1nncc1-2", "as_reactant": 0, "child": [{"ppg": 0.0, "as_product": 2, "smiles": "Brc1ccccc1Cn1ccnn1", "as_reactant": 0, "child": [{"ppg": 2.0, "as_product": 249, "smiles": "BrCc1ccccc1Br", "as_reactant": 5155, "child": []}, {"ppg": 4.0, "as_product": 253, "smiles": "c1c[nH]nn1", "as_reactant": 1070, "child": []}], "reaction_plausibility": 0.9994804263114929, "reaction_examples": 48, "template_score": 0.41937384009361267, "reaction_reagent": "", "index": 3}], "reaction_plausibility": 0.9957578778266907, "reaction_examples": 169, "template_score": 0.14444467425346375, "reaction_reagent": "", "index": 2}], "reaction_plausibility": 0.7548751831054688, "reaction_examples": 1034, "template_score": 0.004313850309699774, "reaction_reagent": "", "index": 1}], "reaction_plausibility": 0.9950350522994995, "reaction_examples": 348, "template_score": 0.06251928210258484, "reaction_reagent": "", "index": 0}, "SLScore": -17.680585861206055, "Ranking": 32, "Group": 6}, {"Pathway": {"ppg": 0.0, "as_product": 8, "smiles": "OCc1nnn2c1-c1ccccc1C2", "as_reactant": 0, "child": [{"ppg": 0.0, "as_product": 0, "smiles": "O=C(OCc1nnn2c1-c1ccccc1C2)c1ccccc1", "as_reactant": 0, "child": [{"ppg": 0.0, "as_product": 0, "smiles": "BrCc1nnn2c1-c1ccccc1C2", "as_reactant": 0, "child": [{"ppg": 0.0, "as_product": 2, "smiles": "Cc1nnn2c1-c1ccccc1C2", "as_reactant": 0, "child": [{"ppg": 0.0, "as_product": 0, "smiles": "Cc1cn(Cc2ccccc2I)nn1", "as_reactant": 0, "child": [{"ppg": 7.0, "as_product": 103, "smiles": "BrCc1ccccc1I", "as_reactant": 1649, "child": []}, {"ppg": 1.0, "as_product": 511, "smiles": "C#CC", "as_reactant": 2989, "child": []}], "reaction_plausibility": 0.9999879598617554, "reaction_examples": 629, "template_score": 0.5124155282974243, "reaction_reagent": "[N]~[N]~[N]", "index": 4}], "reaction_plausibility": 0.9988583326339722, "reaction_examples": 27, "template_score": 0.6284036040306091, "reaction_reagent": "", "index": 3}], "reaction_plausibility": 0.9531776905059814, "reaction_examples": 12, "template_score": 0.06099151447415352, "reaction_reagent": "[Br]", "index": 2}, {"ppg": 1.0, "as_product": 11711, "smiles": "O=C(O)c1ccccc1", "as_reactant": 22958, "child": []}], "reaction_plausibility": 0.9984521865844727, "reaction_examples": 15667, "template_score": 0.07045911252498627, "reaction_reagent": "", "index": 1}], "reaction_plausibility": 0.9274603724479675, "reaction_examples": 5905, "template_score": 0.009468372911214828, "reaction_reagent": "", "index": 0}, "SLScore": -19.980817794799805, "Ranking": 47, "Group": 7}], "Patent_number": "US20170001978A1"}, {"Patent_tree": {"Pathway": {"smiles": "CC(=O)NC[C@H]1CN(c2ccc(-n3ccc(-c4ccccn4)n3)c(F)c2)C(=O)O1", "ID": 23, "record_data": [], "record_ID": 10, "child": [{"smiles": "CC(=O)NC[C@@H](CCl)OC(C)=O", "ID": 22, "record_data": null, "record_ID": -1, "child": []}, {"smiles": "O=C(Nc1ccc(-n2ccc(-c3ccccn3)n2)c(F)c1)OCc1ccccc1", "ID": 19, "record_data": [], "record_ID": 8, "child": [{"smiles": "Nc1ccc(-n2ccc(-c3ccccn3)n2)c(F)c1", "ID": 13, "record_data": [], "record_ID": 5, "child": [{"smiles": "O=[N+]([O-])c1ccc(-n2ccc(-c3ccccn3)n2)c(F)c1", "ID": 12, "record_data": [], "record_ID": 15, "child": [{"smiles": "O=[N+]([O-])c1ccc(F)c(F)c1", "ID": 7, "record_data": null, "record_ID": -1, "child": []}, {"smiles": "c1ccc(-c2cc[nH]n2)nc1", "ID": 25, "record_data": null, "record_ID": -1, "child": []}], "namerxn": "1.3.8", "rxnsmiles": "[O-:1][N+:2](=[O:3])[c:4]1[cH:5][cH:6][c:7]([c:8]([cH:9]1)[F:10])F.[cH:11]1[cH:12][cH:13][cH:14][c:15]([n:16]1)-[c:17]1[cH:18][cH:19][nH:20][n:21]1>>[O-:1][N+:2](=[O:3])[c:4]1[cH:5][cH:6][c:7]([c:8]([cH:9]1)[F:10])-[n:20]1[cH:19][cH:18][c:17]([n:21]1)-[c:15]1[cH:14][cH:13][cH:12][cH:11][n:16]1", "curated_rxnsmiles": "F[c:7]1[cH:6][cH:5][c:4]([N+:2](=[O:1])[O-:3])[cH:21][c:19]1[F:20].[nH:8]1[cH:9][cH:10][c:11](-[c:12]2[cH:13][cH:14][cH:15][cH:16][n:17]2)[n:18]1>>[O:1]=[N+:2]([O-:3])[c:4]1[cH:5][cH:6][c:7](-[n:8]2[cH:9][cH:10][c:11](-[c:12]3[cH:13][cH:14][cH:15][cH:16][n:17]3)[n:18]2)[c:19]([F:20])[cH:21]1", "index": 3}], "namerxn": "7.1.1", "rxnsmiles": "[O-][N+:1](=O)[c:2]1[cH:3][cH:4][c:5]([c:6]([cH:7]1)[F:8])-[n:9]1[cH:10][cH:11][c:12]([n:13]1)-[c:14]1[cH:15][cH:16][cH:17][cH:18][n:19]1>[HH].[Pd]>[NH2:1][c:2]1[cH:3][cH:4][c:5]([c:6]([cH:7]1)[F:8])-[n:9]1[cH:10][cH:11][c:12]([n:13]1)-[c:14]1[cH:15][cH:16][cH:17][cH:18][n:19]1", "curated_rxnsmiles": "O=[N+:1]([O-])[c:2]1[cH:3][cH:4][c:5](-[n:6]2[cH:7][cH:8][c:9](-[c:10]3[cH:11][cH:12][cH:13][cH:14][n:15]3)[n:16]2)[c:17]([F:18])[cH:19]1>[HH].[Pd]>[NH2:1][c:2]1[cH:3][cH:4][c:5](-[n:6]2[cH:7][cH:8][c:9](-[c:10]3[cH:11][cH:12][cH:13][cH:14][n:15]3)[n:16]2)[c:17]([F:18])[cH:19]1", "index": 2}, {"smiles": "O=C(Cl)OCc1ccccc1", "ID": 18, "record_data": null, "record_ID": -1, "child": []}], "namerxn": "2.1.1", "rxnsmiles": "[NH2:1][c:2]1[cH:3][cH:4][c:5]([c:6]([cH:7]1)[F:8])-[n:9]1[cH:10][cH:11][c:12]([n:13]1)-[c:14]1[cH:15][cH:16][cH:17][cH:18][n:19]1.[O:20]=[C:21](Cl)[O:22][CH2:23][c:24]1[cH:25][cH:26][cH:27][cH:28][cH:29]1>>[O:20]=[C:21]([NH:1][c:2]1[cH:3][cH:4][c:5]([c:6]([cH:7]1)[F:8])-[n:9]1[cH:10][cH:11][c:12]([n:13]1)-[c:14]1[cH:15][cH:16][cH:17][cH:18][n:19]1)[O:22][CH2:23][c:24]1[cH:25][cH:26][cH:27][cH:28][cH:29]1", "curated_rxnsmiles": "Cl[C:2](=[O:1])[O:22][CH2:23][c:24]1[cH:25][cH:26][cH:27][cH:28][cH:29]1.[NH2:3][c:4]1[cH:5][cH:6][c:7](-[n:8]2[cH:9][cH:10][c:11](-[c:12]3[cH:13][cH:14][cH:15][cH:16][n:17]3)[n:18]2)[c:19]([F:20])[cH:21]1>>[O:1]=[C:2]([NH:3][c:4]1[cH:5][cH:6][c:7](-[n:8]2[cH:9][cH:10][c:11](-[c:12]3[cH:13][cH:14][cH:15][cH:16][n:17]3)[n:18]2)[c:19]([F:20])[cH:21]1)[O:22][CH2:23][c:24]1[cH:25][cH:26][cH:27][cH:28][cH:29]1", "index": 1}], "namerxn": "0.0", "rxnsmiles": "CC(=O)NC[C@@H](CCl)OC(C)=O.O=C(Nc1ccc(c(c1)F)-n1ccc(n1)-c1ccccn1)OCc1ccccc1>>CC(=O)NC[C@H]1CN(C(O1)=O)c1ccc(c(c1)F)-n1ccc(n1)-c1ccccn1", "curated_rxnsmiles": "C[C:27](=[O:28])[O:29][C@@H:6]([CH2:5][NH:4][C:2]([CH3:1])=[O:3])[CH2:7]Cl.O=C(OCc1ccccc1)[NH:8][c:9]1[cH:10][cH:11][c:12](-[n:13]2[cH:14][cH:15][c:16](-[c:17]3[cH:18][cH:19][cH:20][cH:21][n:22]3)[n:23]2)[c:24]([F:25])[cH:26]1>>[CH3:1][C:2](=[O:3])[NH:4][CH2:5][C@H:6]1[CH2:7][N:8]([c:9]2[cH:10][cH:11][c:12](-[n:13]3[cH:14][cH:15][c:16](-[c:17]4[cH:18][cH:19][cH:20][cH:21][n:22]4)[n:23]3)[c:24]([F:25])[cH:26]2)[C:27](=[O:28])[O:29]1", "index": 0}, "SLScore": -15.330694198608398, "Ranking": 1}, "ASKCOS_tree": [{"Pathway": {"ppg": 0.0, "as_product": 29, "smiles": "CC(=O)NC[C@H]1CN(c2ccc(-n3ccc(-c4ccccn4)n3)c(F)c2)C(=O)O1", "as_reactant": 2, "child": [{"ppg": 0.0, "as_product": 0, "smiles": "NC[C@H]1CN(c2ccc(-n3ccc(-c4ccccn4)n3)c(F)c2)C(=O)O1", "as_reactant": 0, "child": [{"ppg": 0.0, "as_product": 0, "smiles": "CC(C)(C)OC(=O)NC[C@H]1CN(c2ccc(-n3ccc(-c4ccccn4)n3)c(F)c2)C(=O)O1", "as_reactant": 0, "child": [{"ppg": 0.0, "as_product": 8, "smiles": "CC(C)(C)OC(=O)NC[C@H](O)CCl", "as_reactant": 102, "child": [{"ppg": 1.0, "as_product": 90, "smiles": "CC(C)(C)OC(=O)OC(=O)OC(C)(C)C", "as_reactant": 128190, "child": []}, {"ppg": 7.0, "as_product": 25, "smiles": "NC[C@H](O)CCl", "as_reactant": 28, "child": []}], "reaction_plausibility": 0.9924403429031372, "reaction_examples": 11054, "template_score": 0.3663260340690613, "reaction_reagent": "", "index": 3}, {"ppg": 0.0, "as_product": 10, "smiles": "O=C(Nc1ccc(-n2ccc(-c3ccccn3)n2)c(F)c1)OCc1ccccc1", "as_reactant": 5, "child": [{"ppg": 0.0, "as_product": 8, "smiles": "Nc1ccc(-n2ccc(-c3ccccn3)n2)c(F)c1", "as_reactant": 6, "child": [{"ppg": 0.0, "as_product": 6, "smiles": "O=[N+]([O-])c1ccc(-n2ccc(-c3ccccn3)n2)c(F)c1", "as_reactant": 10, "child": [{"ppg": 1.0, "as_product": 65, "smiles": "O=[N+]([O-])c1ccc(F)c(F)c1", "as_reactant": 3150, "child": []}, {"ppg": 27.0, "as_product": 69, "smiles": "c1ccc(-c2cc[nH]n2)nc1", "as_reactant": 372, "child": []}], "reaction_plausibility": 0.9994953870773315, "reaction_examples": 403, "template_score": 0.5558498501777649, "reaction_reagent": "", "index": 6}], "reaction_plausibility": 0.999984860420227, "reaction_examples": 89920, "template_score": 0.8415092825889587, "reaction_reagent": "", "index": 5}, {"ppg": 1.0, "as_product": 869, "smiles": "O=C(Cl)OCc1ccccc1", "as_reactant": 37303, "child": []}], "reaction_plausibility": 0.9999946355819702, "reaction_examples": 6069, "template_score": 0.5965861678123474, "reaction_reagent": "", "index": 4}], "reaction_plausibility": 0.9999897480010986, "reaction_examples": 64, "template_score": 0.0762321874499321, "reaction_reagent": "", "index": 2}], "reaction_plausibility": 0.9999974966049194, "reaction_examples": 29623, "template_score": 0.09270702302455902, "reaction_reagent": "", "index": 1}], "reaction_plausibility": 0.9999393224716187, "reaction_examples": 458, "template_score": 0.019984886050224304, "reaction_reagent": "[C]~[C]~[O]", "index": 0}, "SLScore": -19.276012420654297, "Ranking": 2, "Group": 1}, {"Pathway": {"ppg": 0.0, "as_product": 29, "smiles": "CC(=O)NC[C@H]1CN(c2ccc(-n3ccc(-c4ccccn4)n3)c(F)c2)C(=O)O1", "as_reactant": 2, "child": [{"ppg": 0.0, "as_product": 0, "smiles": "NC[C@H]1CN(c2ccc(-n3ccc(-c4ccccn4)n3)c(F)c2)C(=O)O1", "as_reactant": 0, "child": [{"ppg": 0.0, "as_product": 0, "smiles": "C[Si](C)(C)CCOC(=O)NC[C@H]1CN(c2ccc(-n3ccc(-c4ccccn4)n3)c(F)c2)C(=O)O1", "as_reactant": 0, "child": [{"ppg": 0.0, "as_product": 0, "smiles": "C[Si](C)(C)CCOC(=O)NC[C@H](O)CCl", "as_reactant": 0, "child": [{"ppg": 0.0, "as_product": 24, "smiles": "C[Si](C)(C)CCOC(=O)Cl", "as_reactant": 424, "child": [{"ppg": 5.0, "as_product": 139, "smiles": "C[Si](C)(C)CCO", "as_reactant": 3845, "child": []}, {"ppg": 0.0, "as_product": 1811, "smiles": "O=C(Cl)Cl", "as_reactant": 16978, "child": [{"ppg": 1.0, "as_product": 2625, "smiles": "ClC(Cl)Cl", "as_reactant": 22493, "child": []}], "reaction_plausibility": 0.8909786939620972, "reaction_examples": 18, "template_score": 0.36899638175964355, "reaction_reagent": "[O]", "index": 5}], "reaction_plausibility": 0.999825656414032, "reaction_examples": 1144, "template_score": 0.5633144378662109, "reaction_reagent": "", "index": 4}, {"ppg": 7.0, "as_product": 25, "smiles": "NC[C@H](O)CCl", "as_reactant": 28, "child": []}], "reaction_plausibility": 0.9851775169372559, "reaction_examples": 8629, "template_score": 0.15063171088695526, "reaction_reagent": "", "index": 3}, {"ppg": 0.0, "as_product": 10, "smiles": "O=C(Nc1ccc(-n2ccc(-c3ccccn3)n2)c(F)c1)OCc1ccccc1", "as_reactant": 5, "child": [{"ppg": 0.0, "as_product": 8, "smiles": "Nc1ccc(-n2ccc(-c3ccccn3)n2)c(F)c1", "as_reactant": 6, "child": [{"ppg": 0.0, "as_product": 6, "smiles": "O=[N+]([O-])c1ccc(-n2ccc(-c3ccccn3)n2)c(F)c1", "as_reactant": 10, "child": [{"ppg": 1.0, "as_product": 65, "smiles": "O=[N+]([O-])c1ccc(F)c(F)c1", "as_reactant": 3150, "child": []}, {"ppg": 27.0, "as_product": 69, "smiles": "c1ccc(-c2cc[nH]n2)nc1", "as_reactant": 372, "child": []}], "reaction_plausibility": 0.9994953870773315, "reaction_examples": 403, "template_score": 0.5558498501777649, "reaction_reagent": "", "index": 8}], "reaction_plausibility": 0.999984860420227, "reaction_examples": 89920, "template_score": 0.8415092825889587, "reaction_reagent": "", "index": 7}, {"ppg": 1.0, "as_product": 869, "smiles": "O=C(Cl)OCc1ccccc1", "as_reactant": 37303, "child": []}], "reaction_plausibility": 0.9999946355819702, "reaction_examples": 6069, "template_score": 0.5965861678123474, "reaction_reagent": "", "index": 6}], "reaction_plausibility": 0.999991774559021, "reaction_examples": 64, "template_score": 0.019384542480111122, "reaction_reagent": "", "index": 2}], "reaction_plausibility": 0.9999159574508667, "reaction_examples": 159, "template_score": 0.0008821826195344329, "reaction_reagent": "", "index": 1}], "reaction_plausibility": 0.9999393224716187, "reaction_examples": 458, "template_score": 0.019984886050224304, "reaction_reagent": "[C]~[C]~[O]", "index": 0}, "SLScore": -28.576278686523438, "Ranking": 162, "Group": 2}, {"Pathway": {"ppg": 0.0, "as_product": 29, "smiles": "CC(=O)NC[C@H]1CN(c2ccc(-n3ccc(-c4ccccn4)n3)c(F)c2)C(=O)O1", "as_reactant": 2, "child": [{"ppg": 0.0, "as_product": 0, "smiles": "NC[C@H]1CN(c2ccc(-n3ccc(-c4ccccn4)n3)c(F)c2)C(=O)O1", "as_reactant": 0, "child": [{"ppg": 0.0, "as_product": 0, "smiles": "NC(=O)[C@H]1CN(c2ccc(-n3ccc(-c4ccccn4)n3)c(F)c2)C(=O)O1", "as_reactant": 0, "child": [{"ppg": 0.0, "as_product": 0, "smiles": "COC(=O)[C@H]1CN(c2ccc(-n3ccc(-c4ccccn4)n3)c(F)c2)C(=O)O1", "as_reactant": 0, "child": [{"ppg": 0.0, "as_product": 0, "smiles": "COC(=O)[C@H](O)CNc1ccc(-n2ccc(-c3ccccn3)n2)c(F)c1", "as_reactant": 0, "child": [{"ppg": 21.0, "as_product": 12, "smiles": "COC(=O)[C@H]1CO1", "as_reactant": 120, "child": []}, {"ppg": 0.0, "as_product": 8, "smiles": "Nc1ccc(-n2ccc(-c3ccccn3)n2)c(F)c1", "as_reactant": 6, "child": [{"ppg": 23.0, "as_product": 16, "smiles": "Nc1ccc(I)c(F)c1", "as_reactant": 29, "child": []}, {"ppg": 27.0, "as_product": 69, "smiles": "c1ccc(-c2cc[nH]n2)nc1", "as_reactant": 372, "child": []}], "reaction_plausibility": 0.9997630715370178, "reaction_examples": 754, "template_score": 0.0816088318824768, "reaction_reagent": "", "index": 5}], "reaction_plausibility": 0.9190226197242737, "reaction_examples": 84, "template_score": 0.0335720032453537, "reaction_reagent": "", "index": 4}, {"ppg": 0.0, "as_product": 1811, "smiles": "O=C(Cl)Cl", "as_reactant": 16978, "child": [{"ppg": 2.0, "as_product": 649, "smiles": "ClC(Cl)(Cl)Cl", "as_reactant": 15805, "child": []}], "reaction_plausibility": 0.9824950098991394, "reaction_examples": 53, "template_score": 0.2723706066608429, "reaction_reagent": "[O]", "index": 6}], "reaction_plausibility": 0.9999927282333374, "reaction_examples": 12, "template_score": 0.00812719389796257, "reaction_reagent": "", "index": 3}], "reaction_plausibility": 0.999812662601471, "reaction_examples": 2475, "template_score": 0.6818069219589233, "reaction_reagent": "[N]", "index": 2}], "reaction_plausibility": 0.9729295372962952, "reaction_examples": 1401, "template_score": 0.0077242255210876465, "reaction_reagent": "", "index": 1}], "reaction_plausibility": 0.9999393224716187, "reaction_examples": 458, "template_score": 0.019984886050224304, "reaction_reagent": "[C]~[C]~[O]", "index": 0}, "SLScore": -28.72374725341797, "Ranking": 164, "Group": 3}, {"Pathway": {"ppg": 0.0, "as_product": 29, "smiles": "CC(=O)NC[C@H]1CN(c2ccc(-n3ccc(-c4ccccn4)n3)c(F)c2)C(=O)O1", "as_reactant": 2, "child": [{"ppg": 1.0, "as_product": 4231, "smiles": "CC(=O)OC(C)=O", "as_reactant": 242443, "child": []}, {"ppg": 0.0, "as_product": 0, "smiles": "NC[C@H]1CN(c2ccc(-n3ccc(-c4ccccn4)n3)c(F)c2)C(=O)O1", "as_reactant": 0, "child": [{"ppg": 0.0, "as_product": 0, "smiles": "C[Si](C)(C)CCOC(=O)NC[C@H]1CN(c2ccc(-n3ccc(-c4ccccn4)n3)c(F)c2)C(=O)O1", "as_reactant": 0, "child": [{"ppg": 0.0, "as_product": 0, "smiles": "C[Si](C)(C)CCOC(=O)NC[C@H](O)CCl", "as_reactant": 0, "child": [{"ppg": 0.0, "as_product": 24, "smiles": "C[Si](C)(C)CCOC(=O)Cl", "as_reactant": 424, "child": [{"ppg": 5.0, "as_product": 139, "smiles": "C[Si](C)(C)CCO", "as_reactant": 3845, "child": []}, {"ppg": 0.0, "as_product": 1811, "smiles": "O=C(Cl)Cl", "as_reactant": 16978, "child": [{"ppg": 1.0, "as_product": 2625, "smiles": "ClC(Cl)Cl", "as_reactant": 22493, "child": []}], "reaction_plausibility": 0.8909786939620972, "reaction_examples": 18, "template_score": 0.36899638175964355, "reaction_reagent": "[O]", "index": 5}], "reaction_plausibility": 0.999825656414032, "reaction_examples": 1144, "template_score": 0.5633144378662109, "reaction_reagent": "", "index": 4}, {"ppg": 7.0, "as_product": 25, "smiles": "NC[C@H](O)CCl", "as_reactant": 28, "child": []}], "reaction_plausibility": 0.9851775169372559, "reaction_examples": 8629, "template_score": 0.15063171088695526, "reaction_reagent": "", "index": 3}, {"ppg": 0.0, "as_product": 10, "smiles": "O=C(Nc1ccc(-n2ccc(-c3ccccn3)n2)c(F)c1)OCc1ccccc1", "as_reactant": 5, "child": [{"ppg": 0.0, "as_product": 8, "smiles": "Nc1ccc(-n2ccc(-c3ccccn3)n2)c(F)c1", "as_reactant": 6, "child": [{"ppg": 0.0, "as_product": 6, "smiles": "O=[N+]([O-])c1ccc(-n2ccc(-c3ccccn3)n2)c(F)c1", "as_reactant": 10, "child": [{"ppg": 1.0, "as_product": 65, "smiles": "O=[N+]([O-])c1ccc(F)c(F)c1", "as_reactant": 3150, "child": []}, {"ppg": 27.0, "as_product": 69, "smiles": "c1ccc(-c2cc[nH]n2)nc1", "as_reactant": 372, "child": []}], "reaction_plausibility": 0.9994953870773315, "reaction_examples": 403, "template_score": 0.5558498501777649, "reaction_reagent": "", "index": 8}], "reaction_plausibility": 0.999984860420227, "reaction_examples": 89920, "template_score": 0.8415092825889587, "reaction_reagent": "", "index": 7}, {"ppg": 1.0, "as_product": 869, "smiles": "O=C(Cl)OCc1ccccc1", "as_reactant": 37303, "child": []}], "reaction_plausibility": 0.9999946355819702, "reaction_examples": 6069, "template_score": 0.5965861678123474, "reaction_reagent": "", "index": 6}], "reaction_plausibility": 0.999991774559021, "reaction_examples": 64, "template_score": 0.019384542480111122, "reaction_reagent": "", "index": 2}], "reaction_plausibility": 0.9999159574508667, "reaction_examples": 159, "template_score": 0.0008821826195344329, "reaction_reagent": "", "index": 1}], "reaction_plausibility": 0.9996531009674072, "reaction_examples": 5624, "template_score": 0.1675274819135666, "reaction_reagent": "", "index": 0}, "SLScore": -29.21245574951172, "Ranking": 166, "Group": 4}, {"Pathway": {"ppg": 0.0, "as_product": 29, "smiles": "CC(=O)NC[C@H]1CN(c2ccc(-n3ccc(-c4ccccn4)n3)c(F)c2)C(=O)O1", "as_reactant": 2, "child": [{"ppg": 1.0, "as_product": 4231, "smiles": "CC(=O)OC(C)=O", "as_reactant": 242443, "child": []}, {"ppg": 0.0, "as_product": 0, "smiles": "NC[C@H]1CN(c2ccc(-n3ccc(-c4ccccn4)n3)c(F)c2)C(=O)O1", "as_reactant": 0, "child": [{"ppg": 0.0, "as_product": 0, "smiles": "NC(=O)[C@H]1CN(c2ccc(-n3ccc(-c4ccccn4)n3)c(F)c2)C(=O)O1", "as_reactant": 0, "child": [{"ppg": 0.0, "as_product": 0, "smiles": "COC(=O)[C@H]1CN(c2ccc(-n3ccc(-c4ccccn4)n3)c(F)c2)C(=O)O1", "as_reactant": 0, "child": [{"ppg": 0.0, "as_product": 0, "smiles": "COC(=O)[C@H](O)CNc1ccc(-n2ccc(-c3ccccn3)n2)c(F)c1", "as_reactant": 0, "child": [{"ppg": 21.0, "as_product": 12, "smiles": "COC(=O)[C@H]1CO1", "as_reactant": 120, "child": []}, {"ppg": 0.0, "as_product": 8, "smiles": "Nc1ccc(-n2ccc(-c3ccccn3)n2)c(F)c1", "as_reactant": 6, "child": [{"ppg": 23.0, "as_product": 16, "smiles": "Nc1ccc(I)c(F)c1", "as_reactant": 29, "child": []}, {"ppg": 27.0, "as_product": 69, "smiles": "c1ccc(-c2cc[nH]n2)nc1", "as_reactant": 372, "child": []}], "reaction_plausibility": 0.9997630715370178, "reaction_examples": 754, "template_score": 0.0816088318824768, "reaction_reagent": "", "index": 5}], "reaction_plausibility": 0.9190226197242737, "reaction_examples": 84, "template_score": 0.0335720032453537, "reaction_reagent": "", "index": 4}, {"ppg": 0.0, "as_product": 1811, "smiles": "O=C(Cl)Cl", "as_reactant": 16978, "child": [{"ppg": 1.0, "as_product": 2625, "smiles": "ClC(Cl)Cl", "as_reactant": 22493, "child": []}], "reaction_plausibility": 0.8909786939620972, "reaction_examples": 18, "template_score": 0.36899638175964355, "reaction_reagent": "[O]", "index": 6}], "reaction_plausibility": 0.9999927282333374, "reaction_examples": 12, "template_score": 0.00812719389796257, "reaction_reagent": "", "index": 3}], "reaction_plausibility": 0.999812662601471, "reaction_examples": 2475, "template_score": 0.6818069219589233, "reaction_reagent": "[N]", "index": 2}], "reaction_plausibility": 0.9729295372962952, "reaction_examples": 1401, "template_score": 0.0077242255210876465, "reaction_reagent": "", "index": 1}], "reaction_plausibility": 0.9996531009674072, "reaction_examples": 5624, "template_score": 0.1675274819135666, "reaction_reagent": "", "index": 0}, "SLScore": -29.22873878479004, "Ranking": 167, "Group": 5}, {"Pathway": {"ppg": 0.0, "as_product": 29, "smiles": "CC(=O)NC[C@H]1CN(c2ccc(-n3ccc(-c4ccccn4)n3)c(F)c2)C(=O)O1", "as_reactant": 2, "child": [{"ppg": 0.0, "as_product": 0, "smiles": "NC[C@H]1CN(c2ccc(-n3ccc(-c4ccccn4)n3)c(F)c2)C(=O)O1", "as_reactant": 0, "child": [{"ppg": 0.0, "as_product": 0, "smiles": "C[Si](C)(C)CCOC(=O)NC[C@H]1CN(c2ccc(-n3ccc(-c4ccccn4)n3)c(F)c2)C(=O)O1", "as_reactant": 0, "child": [{"ppg": 0.0, "as_product": 0, "smiles": "C[Si](C)(C)CCOC(=O)NC[C@H](O)CCl", "as_reactant": 0, "child": [{"ppg": 0.0, "as_product": 24, "smiles": "C[Si](C)(C)CCOC(=O)Cl", "as_reactant": 424, "child": [{"ppg": 5.0, "as_product": 139, "smiles": "C[Si](C)(C)CCO", "as_reactant": 3845, "child": []}, {"ppg": 0.0, "as_product": 1811, "smiles": "O=C(Cl)Cl", "as_reactant": 16978, "child": [{"ppg": 1.0, "as_product": 2625, "smiles": "ClC(Cl)Cl", "as_reactant": 22493, "child": []}], "reaction_plausibility": 0.8909786939620972, "reaction_examples": 18, "template_score": 0.36899638175964355, "reaction_reagent": "[O]", "index": 5}], "reaction_plausibility": 0.999825656414032, "reaction_examples": 1144, "template_score": 0.5633144378662109, "reaction_reagent": "", "index": 4}, {"ppg": 7.0, "as_product": 25, "smiles": "NC[C@H](O)CCl", "as_reactant": 28, "child": []}], "reaction_plausibility": 0.9851775169372559, "reaction_examples": 8629, "template_score": 0.15063171088695526, "reaction_reagent": "", "index": 3}, {"ppg": 0.0, "as_product": 10, "smiles": "O=C(Nc1ccc(-n2ccc(-c3ccccn3)n2)c(F)c1)OCc1ccccc1", "as_reactant": 5, "child": [{"ppg": 0.0, "as_product": 8, "smiles": "Nc1ccc(-n2ccc(-c3ccccn3)n2)c(F)c1", "as_reactant": 6, "child": [{"ppg": 2.0, "as_product": 41, "smiles": "Nc1ccc(Br)c(F)c1", "as_reactant": 540, "child": []}, {"ppg": 27.0, "as_product": 69, "smiles": "c1ccc(-c2cc[nH]n2)nc1", "as_reactant": 372, "child": []}], "reaction_plausibility": 0.9999312162399292, "reaction_examples": 707, "template_score": 0.011200947687029839, "reaction_reagent": "", "index": 7}, {"ppg": 1.0, "as_product": 869, "smiles": "O=C(Cl)OCc1ccccc1", "as_reactant": 37303, "child": []}], "reaction_plausibility": 0.9999946355819702, "reaction_examples": 6069, "template_score": 0.5965861678123474, "reaction_reagent": "", "index": 6}], "reaction_plausibility": 0.999991774559021, "reaction_examples": 64, "template_score": 0.019384542480111122, "reaction_reagent": "", "index": 2}], "reaction_plausibility": 0.9999159574508667, "reaction_examples": 159, "template_score": 0.0008821826195344329, "reaction_reagent": "", "index": 1}], "reaction_plausibility": 0.9999393224716187, "reaction_examples": 458, "template_score": 0.019984886050224304, "reaction_reagent": "[C]~[C]~[O]", "index": 0}, "SLScore": -29.707225799560547, "Ranking": 168, "Group": 6}, {"Pathway": {"ppg": 0.0, "as_product": 29, "smiles": "CC(=O)NC[C@H]1CN(c2ccc(-n3ccc(-c4ccccn4)n3)c(F)c2)C(=O)O1", "as_reactant": 2, "child": [{"ppg": 0.0, "as_product": 0, "smiles": "NC[C@H]1CN(c2ccc(-n3ccc(-c4ccccn4)n3)c(F)c2)C(=O)O1", "as_reactant": 0, "child": [{"ppg": 0.0, "as_product": 0, "smiles": "N#C[C@H]1CN(c2ccc(-n3ccc(-c4ccccn4)n3)c(F)c2)C(=O)O1", "as_reactant": 0, "child": [{"ppg": 0.0, "as_product": 0, "smiles": "N#C[C@@H](CCl)OC(=O)Cl", "as_reactant": 0, "child": [{"ppg": 0.0, "as_product": 1, "smiles": "N#C[C@H](O)CCl", "as_reactant": 4, "child": [{"ppg": 0.0, "as_product": 2, "smiles": "N#CC(=O)CCl", "as_reactant": 10, "child": [{"ppg": 3.0, "as_product": 136, "smiles": "C[Si](C)(C)C#N", "as_reactant": 22141, "child": []}, {"ppg": 1.0, "as_product": 871, "smiles": "O=C(Cl)CCl", "as_reactant": 25128, "child": []}], "reaction_plausibility": 0.8385557532310486, "reaction_examples": 23, "template_score": 0.8814681768417358, "reaction_reagent": "", "index": 5}], "reaction_plausibility": 0.7844792604446411, "reaction_examples": 6052, "template_score": 0.00194551981985569, "reaction_reagent": "", "index": 4}, {"ppg": 3.0, "as_product": 23, "smiles": "O=C(OC(Cl)(Cl)Cl)OC(Cl)(Cl)Cl", "as_reactant": 15684, "child": []}], "reaction_plausibility": 0.9858657121658325, "reaction_examples": 149, "template_score": 0.019921032711863518, "reaction_reagent": "", "index": 3}, {"ppg": 0.0, "as_product": 8, "smiles": "Nc1ccc(-n2ccc(-c3ccccn3)n2)c(F)c1", "as_reactant": 6, "child": [{"ppg": 0.0, "as_product": 6, "smiles": "O=[N+]([O-])c1ccc(-n2ccc(-c3ccccn3)n2)c(F)c1", "as_reactant": 10, "child": [{"ppg": 1.0, "as_product": 65, "smiles": "O=[N+]([O-])c1ccc(F)c(F)c1", "as_reactant": 3150, "child": []}, {"ppg": 27.0, "as_product": 69, "smiles": "c1ccc(-c2cc[nH]n2)nc1", "as_reactant": 372, "child": []}], "reaction_plausibility": 0.9994953870773315, "reaction_examples": 403, "template_score": 0.5558498501777649, "reaction_reagent": "", "index": 7}], "reaction_plausibility": 0.999984860420227, "reaction_examples": 89920, "template_score": 0.8415092825889587, "reaction_reagent": "", "index": 6}], "reaction_plausibility": 0.9998196959495544, "reaction_examples": 34, "template_score": 0.013888108544051647, "reaction_reagent": "", "index": 2}], "reaction_plausibility": 0.9999196529388428, "reaction_examples": 8802, "template_score": 0.059997886419296265, "reaction_reagent": "", "index": 1}], "reaction_plausibility": 0.9999393224716187, "reaction_examples": 458, "template_score": 0.019984886050224304, "reaction_reagent": "[C]~[C]~[O]", "index": 0}, "SLScore": -29.90303611755371, "Ranking": 170, "Group": 7}, {"Pathway": {"ppg": 0.0, "as_product": 29, "smiles": "CC(=O)NC[C@H]1CN(c2ccc(-n3ccc(-c4ccccn4)n3)c(F)c2)C(=O)O1", "as_reactant": 2, "child": [{"ppg": 0.0, "as_product": 0, "smiles": "NC[C@H]1CN(c2ccc(-n3ccc(-c4ccccn4)n3)c(F)c2)C(=O)O1", "as_reactant": 0, "child": [{"ppg": 0.0, "as_product": 0, "smiles": "C[Si](C)(C)CCOC(=O)NC[C@H]1CN(c2ccc(-n3ccc(-c4ccccn4)n3)c(F)c2)C(=O)O1", "as_reactant": 0, "child": [{"ppg": 0.0, "as_product": 0, "smiles": "C[Si](C)(C)CCOC(=O)NC[C@H](O)CCl", "as_reactant": 0, "child": [{"ppg": 0.0, "as_product": 24, "smiles": "C[Si](C)(C)CCOC(=O)Cl", "as_reactant": 424, "child": [{"ppg": 5.0, "as_product": 139, "smiles": "C[Si](C)(C)CCO", "as_reactant": 3845, "child": []}, {"ppg": 0.0, "as_product": 1811, "smiles": "O=C(Cl)Cl", "as_reactant": 16978, "child": [{"ppg": 2.0, "as_product": 649, "smiles": "ClC(Cl)(Cl)Cl", "as_reactant": 15805, "child": []}], "reaction_plausibility": 0.9824950098991394, "reaction_examples": 53, "template_score": 0.2723706066608429, "reaction_reagent": "[O]", "index": 5}], "reaction_plausibility": 0.999825656414032, "reaction_examples": 1144, "template_score": 0.5633144378662109, "reaction_reagent": "", "index": 4}, {"ppg": 7.0, "as_product": 25, "smiles": "NC[C@H](O)CCl", "as_reactant": 28, "child": []}], "reaction_plausibility": 0.9851775169372559, "reaction_examples": 8629, "template_score": 0.15063171088695526, "reaction_reagent": "", "index": 3}, {"ppg": 0.0, "as_product": 10, "smiles": "O=C(Nc1ccc(-n2ccc(-c3ccccn3)n2)c(F)c1)OCc1ccccc1", "as_reactant": 5, "child": [{"ppg": 0.0, "as_product": 1, "smiles": "O=C(Nc1ccc(B(O)O)c(F)c1)OCc1ccccc1", "as_reactant": 1, "child": [{"ppg": 21.0, "as_product": 0, "smiles": "CC1(C)OB(c2ccc(NC(=O)OCc3ccccc3)cc2F)OC1(C)C", "as_reactant": 0, "child": []}], "reaction_plausibility": 0.9998138546943665, "reaction_examples": 773, "template_score": 0.11138730496168137, "reaction_reagent": "", "index": 7}, {"ppg": 27.0, "as_product": 69, "smiles": "c1ccc(-c2cc[nH]n2)nc1", "as_reactant": 372, "child": []}], "reaction_plausibility": 0.9999724626541138, "reaction_examples": 395, "template_score": 0.00621068337932229, "reaction_reagent": "", "index": 6}], "reaction_plausibility": 0.999991774559021, "reaction_examples": 64, "template_score": 0.019384542480111122, "reaction_reagent": "", "index": 2}], "reaction_plausibility": 0.9999159574508667, "reaction_examples": 159, "template_score": 0.0008821826195344329, "reaction_reagent": "", "index": 1}], "reaction_plausibility": 0.9999393224716187, "reaction_examples": 458, "template_score": 0.019984886050224304, "reaction_reagent": "[C]~[C]~[O]", "index": 0}, "SLScore": -29.965023040771484, "Ranking": 171, "Group": 8}, {"Pathway": {"ppg": 0.0, "as_product": 29, "smiles": "CC(=O)NC[C@H]1CN(c2ccc(-n3ccc(-c4ccccn4)n3)c(F)c2)C(=O)O1", "as_reactant": 2, "child": [{"ppg": 1.0, "as_product": 4231, "smiles": "CC(=O)OC(C)=O", "as_reactant": 242443, "child": []}, {"ppg": 0.0, "as_product": 0, "smiles": "NC[C@H]1CN(c2ccc(-n3ccc(-c4ccccn4)n3)c(F)c2)C(=O)O1", "as_reactant": 0, "child": [{"ppg": 0.0, "as_product": 0, "smiles": "NC(=O)[C@H]1CN(c2ccc(-n3ccc(-c4ccccn4)n3)c(F)c2)C(=O)O1", "as_reactant": 0, "child": [{"ppg": 0.0, "as_product": 0, "smiles": "COC(=O)[C@H]1CN(c2ccc(-n3ccc(-c4ccccn4)n3)c(F)c2)C(=O)O1", "as_reactant": 0, "child": [{"ppg": 0.0, "as_product": 0, "smiles": "COC(=O)[C@H](O)CNc1ccc(-n2ccc(-c3ccccn3)n2)c(F)c1", "as_reactant": 0, "child": [{"ppg": 21.0, "as_product": 12, "smiles": "COC(=O)[C@H]1CO1", "as_reactant": 120, "child": []}, {"ppg": 0.0, "as_product": 8, "smiles": "Nc1ccc(-n2ccc(-c3ccccn3)n2)c(F)c1", "as_reactant": 6, "child": [{"ppg": 23.0, "as_product": 16, "smiles": "Nc1ccc(I)c(F)c1", "as_reactant": 29, "child": []}, {"ppg": 27.0, "as_product": 69, "smiles": "c1ccc(-c2cc[nH]n2)nc1", "as_reactant": 372, "child": []}], "reaction_plausibility": 0.9997630715370178, "reaction_examples": 754, "template_score": 0.0816088318824768, "reaction_reagent": "", "index": 5}], "reaction_plausibility": 0.9190226197242737, "reaction_examples": 84, "template_score": 0.0335720032453537, "reaction_reagent": "", "index": 4}, {"ppg": 0.0, "as_product": 1811, "smiles": "O=C(Cl)Cl", "as_reactant": 16978, "child": [{"ppg": 2.0, "as_product": 649, "smiles": "ClC(Cl)(Cl)Cl", "as_reactant": 15805, "child": []}], "reaction_plausibility": 0.9824950098991394, "reaction_examples": 53, "template_score": 0.2723706066608429, "reaction_reagent": "[O]", "index": 6}], "reaction_plausibility": 0.9999927282333374, "reaction_examples": 12, "template_score": 0.00812719389796257, "reaction_reagent": "", "index": 3}], "reaction_plausibility": 0.999812662601471, "reaction_examples": 2475, "template_score": 0.6818069219589233, "reaction_reagent": "[N]", "index": 2}], "reaction_plausibility": 0.9729295372962952, "reaction_examples": 1401, "template_score": 0.0077242255210876465, "reaction_reagent": "", "index": 1}], "reaction_plausibility": 0.9996531009674072, "reaction_examples": 5624, "template_score": 0.1675274819135666, "reaction_reagent": "", "index": 0}, "SLScore": -29.969661712646484, "Ranking": 172, "Group": 9}], "Patent_number": "US08946436"}, {"Patent_tree": {"Pathway": {"smiles": "CCn1c(=O)cc(Nc2ccc(Oc3cccc(C(=O)O)c3)cc2)n(Cc2ccc(Cl)cc2)c1=O", "ID": 86, "record_data": [], "record_ID": 36, "child": [{"smiles": "CCn1c(=O)cc(Nc2ccc(Oc3cccc(C(=O)OC)c3)cc2)n(Cc2ccc(Cl)cc2)c1=O", "ID": 80, "record_data": [], "record_ID": 33, "child": [{"smiles": "CCn1c(=O)cc(Cl)n(Cc2ccc(Cl)cc2)c1=O", "ID": 69, "record_data": [], "record_ID": 29, "child": [{"smiles": "CCBr", "ID": 68, "record_data": null, "record_ID": -1, "child": []}, {"smiles": "O=c1cc(Cl)n(Cc2ccc(Cl)cc2)c(=O)[nH]1", "ID": 56, "record_data": [], "record_ID": 23, "child": [{"smiles": "Clc1ccc(CBr)cc1", "ID": 12, "record_data": null, "record_ID": -1, "child": []}, {"smiles": "O=c1cc(Cl)[nH]c(=O)[nH]1", "ID": 55, "record_data": null, "record_ID": -1, "child": []}], "namerxn": "1.6.2", "rxnsmiles": "[O:1]=[c:2]1[nH:3][c:4]([cH:5][c:6]([nH:7]1)=[O:8])[Cl:9].[Cl:10][c:11]1[cH:12][cH:13][c:14]([cH:15][cH:16]1)[CH2:17]Br>O.CN(C)C=O.Br[Li].[NaH]>[O:8]=[c:6]1[cH:5][c:4]([n:3]([c:2]([nH:7]1)=[O:1])[CH2:17][c:14]1[cH:13][cH:12][c:11]([cH:16][cH:15]1)[Cl:10])[Cl:9]", "curated_rxnsmiles": "Br[CH2:7][c:8]1[cH:9][cH:10][c:11]([Cl:12])[cH:13][cH:14]1.[O:1]=[c:2]1[cH:3][c:4]([Cl:5])[nH:6][c:15](=[O:16])[nH:17]1>CN(C)C=O.O.[Li]Br.[NaH]>[O:1]=[c:2]1[cH:3][c:4]([Cl:5])[n:6]([CH2:7][c:8]2[cH:9][cH:10][c:11]([Cl:12])[cH:13][cH:14]2)[c:15](=[O:16])[nH:17]1", "index": 3}], "namerxn": "1.6.2", "rxnsmiles": "[CH3:1][CH2:2]Br.[O:3]=[c:4]1[nH:5][c:6]([cH:7][c:8]([n:9]1[CH2:10][c:11]1[cH:12][cH:13][c:14]([cH:15][cH:16]1)[Cl:17])[Cl:18])=[O:19]>O.CN(C)C=O.O=C(O[Cs])O[Cs]>[CH3:1][CH2:2][n:5]1[c:6]([cH:7][c:8]([n:9]([c:4]1=[O:3])[CH2:10][c:11]1[cH:12][cH:13][c:14]([cH:15][cH:16]1)[Cl:17])[Cl:18])=[O:19]", "curated_rxnsmiles": "Br[CH2:2][CH3:1].[nH:3]1[c:4](=[O:5])[cH:6][c:7]([Cl:8])[n:9]([CH2:10][c:11]2[cH:12][cH:13][c:14]([Cl:15])[cH:16][cH:17]2)[c:18]1=[O:19]>CN(C)C=O.O.O=C(O[Cs])O[Cs]>[CH3:1][CH2:2][n:3]1[c:4](=[O:5])[cH:6][c:7]([Cl:8])[n:9]([CH2:10][c:11]2[cH:12][cH:13][c:14]([Cl:15])[cH:16][cH:17]2)[c:18]1=[O:19]", "index": 2}, {"smiles": "COC(=O)c1cccc(ONc2ccccc2)c1", "ID": 79, "record_data": null, "record_ID": -1, "child": []}], "namerxn": "", "rxnsmiles": "CC1([c:1]2[cH:2][cH:3][cH:4][c:5]([c:6]2[O:7][c:8]2[c:9]1[cH:10][cH:11][cH:12][c:13]2P(c1ccccc1)c1ccccc1)P(c1ccccc1)c1ccccc1)C.[CH3:14][CH2:15][n:16]1[c:17]([cH:18][c:19]([n:20]([c:21]1=[O:22])[CH2:23][c:24]1[cH:25][cH:26][c:27]([cH:28][cH:29]1)[Cl:30])Cl)=[O:31].[CH3:32][O:33][C:34](=[O:35])c1cccc(c1)O[NH:36]c1ccccc1>CC(=O)O[Pd]OC(C)=O.O=C(O[Cs])O[Cs].C1COCCO1.O>[CH3:32][O:33][C:34](=[O:35])[c:2]1[cH:3][cH:4][cH:5][c:6]([cH:1]1)[O:7][c:8]1[cH:13][cH:12][c:11]([cH:10][cH:9]1)[NH:36][c:19]1[cH:18][c:17]([n:16]([c:21]([n:20]1[CH2:23][c:24]1[cH:25][cH:26][c:27]([cH:28][cH:29]1)[Cl:30])=[O:22])[CH2:15][CH3:14])=[O:31]", "curated_rxnsmiles": "Cl[c:7]1[cH:6][c:4](=[O:5])[n:3]([CH2:2][CH3:1])[c:35](=[O:36])[n:26]1[CH2:27][c:28]1[cH:29][cH:30][c:31]([Cl:32])[cH:33][cH:34]1.[NH:8]([c:9]1[cH:10][cH:11][cH:12][cH:24][cH:25]1)[O:13][c:14]1[cH:15][cH:16][cH:17][c:18]([C:19](=[O:20])[O:21][CH3:22])[cH:23]1>C1COCCO1.CC(=O)O[Pd]OC(C)=O.CC1(C)c2cccc(P(c3ccccc3)c3ccccc3)c2Oc2c(P(c3ccccc3)c3ccccc3)cccc21.O.O=C(O[Cs])O[Cs]>[CH3:1][CH2:2][n:3]1[c:4](=[O:5])[cH:6][c:7]([NH:8][c:9]2[cH:10][cH:11][c:12]([O:13][c:14]3[cH:15][cH:16][cH:17][c:18]([C:19](=[O:20])[O:21][CH3:22])[cH:23]3)[cH:24][cH:25]2)[n:26]([CH2:27][c:28]2[cH:29][cH:30][c:31]([Cl:32])[cH:33][cH:34]2)[c:35]1=[O:36]", "index": 1}], "namerxn": "6.2.2", "rxnsmiles": "C[O:1][C:2](=[O:3])[c:4]1[cH:5][cH:6][cH:7][c:8]([cH:9]1)[O:10][c:11]1[cH:12][cH:13][c:14]([cH:15][cH:16]1)[NH:17][c:18]1[cH:19][c:20]([n:21]([c:22]([n:23]1[CH2:24][c:25]1[cH:26][cH:27][c:28]([cH:29][cH:30]1)[Cl:31])=[O:32])[CH2:33][CH3:34])=[O:35]>O.CO.O=C(O)CC(O)(CC(=O)O)C(=O)O.O[Na].C1CCOC1>[CH3:34][CH2:33][n:21]1[c:20]([cH:19][c:18]([n:23]([c:22]1=[O:32])[CH2:24][c:25]1[cH:26][cH:27][c:28]([cH:29][cH:30]1)[Cl:31])[NH:17][c:14]1[cH:13][cH:12][c:11]([cH:16][cH:15]1)[O:10][c:8]1[cH:7][cH:6][cH:5][c:4]([cH:9]1)[C:2](=[O:3])[OH:1])=[O:35]", "curated_rxnsmiles": "C[O:21][C:19]([c:18]1[cH:17][cH:16][cH:15][c:14]([O:13][c:12]2[cH:11][cH:10][c:9]([NH:8][c:7]3[cH:6][c:4](=[O:5])[n:3]([CH2:2][CH3:1])[c:34](=[O:35])[n:25]3[CH2:26][c:27]3[cH:28][cH:29][c:30]([Cl:31])[cH:32][cH:33]3)[cH:24][cH:23]2)[cH:22]1)=[O:20]>C1CCOC1.CO.O.O=C(O)CC(O)(CC(=O)O)C(=O)O.O[Na]>[CH3:1][CH2:2][n:3]1[c:4](=[O:5])[cH:6][c:7]([NH:8][c:9]2[cH:10][cH:11][c:12]([O:13][c:14]3[cH:15][cH:16][cH:17][c:18]([C:19](=[O:20])[OH:21])[cH:22]3)[cH:23][cH:24]2)[n:25]([CH2:26][c:27]2[cH:28][cH:29][c:30]([Cl:31])[cH:32][cH:33]2)[c:34]1=[O:35]", "index": 0}, "SLScore": -16.952922821044922, "Ranking": 25}, "ASKCOS_tree": [{"Pathway": {"ppg": 0.0, "as_product": 4, "smiles": "CCn1c(=O)cc(Nc2ccc(Oc3cccc(C(=O)O)c3)cc2)n(Cc2ccc(Cl)cc2)c1=O", "as_reactant": 0, "child": [{"ppg": 0.0, "as_product": 2, "smiles": "CCn1c(=O)cc(Nc2ccc(Oc3cccc(C(=O)OC)c3)cc2)n(Cc2ccc(Cl)cc2)c1=O", "as_reactant": 1, "child": [{"ppg": 0.0, "as_product": 2, "smiles": "CCn1c(=O)cc(Cl)n(Cc2ccc(Cl)cc2)c1=O", "as_reactant": 2, "child": [{"ppg": 1.0, "as_product": 114, "smiles": "CCOS(=O)(=O)OCC", "as_reactant": 3585, "child": []}, {"ppg": 0.0, "as_product": 3, "smiles": "O=c1cc(Cl)n(Cc2ccc(Cl)cc2)c(=O)[nH]1", "as_reactant": 16, "child": [{"ppg": 3.0, "as_product": 240, "smiles": "Clc1ccc(CBr)cc1", "as_reactant": 3033, "child": []}, {"ppg": 5.0, "as_product": 23, "smiles": "O=c1cc(Cl)[nH]c(=O)[nH]1", "as_reactant": 334, "child": []}], "reaction_plausibility": 0.9819353818893433, "reaction_examples": 853, "template_score": 0.5327598452568054, "reaction_reagent": "", "index": 3}], "reaction_plausibility": 0.9990647435188293, "reaction_examples": 21, "template_score": 0.876628041267395, "reaction_reagent": "", "index": 2}, {"ppg": 0.0, "as_product": 12, "smiles": "COC(=O)c1cccc(Oc2ccc(N)cc2)c1", "as_reactant": 32, "child": []}], "reaction_plausibility": 0.998799204826355, "reaction_examples": 7107, "template_score": 0.01707345061004162, "reaction_reagent": "", "index": 1}], "reaction_plausibility": 0.9959139227867126, "reaction_examples": 112035, "template_score": 0.7150029540061951, "reaction_reagent": "", "index": 0}, "SLScore": -13.772601127624512, "Ranking": 1, "Group": 0}, {"Pathway": {"ppg": 0.0, "as_product": 4, "smiles": "CCn1c(=O)cc(Nc2ccc(Oc3cccc(C(=O)O)c3)cc2)n(Cc2ccc(Cl)cc2)c1=O", "as_reactant": 0, "child": [{"ppg": 0.0, "as_product": 0, "smiles": "CCn1c(=O)cc(Nc2ccc(Oc3cccc(C#N)c3)cc2)n(Cc2ccc(Cl)cc2)c1=O", "as_reactant": 0, "child": [{"ppg": 0.0, "as_product": 2, "smiles": "CCn1c(=O)cc(Cl)n(Cc2ccc(Cl)cc2)c1=O", "as_reactant": 2, "child": [{"ppg": 1.0, "as_product": 1884, "smiles": "CCBr", "as_reactant": 12760, "child": []}, {"ppg": 0.0, "as_product": 3, "smiles": "O=c1cc(Cl)n(Cc2ccc(Cl)cc2)c(=O)[nH]1", "as_reactant": 16, "child": [{"ppg": 3.0, "as_product": 240, "smiles": "Clc1ccc(CBr)cc1", "as_reactant": 3033, "child": []}, {"ppg": 5.0, "as_product": 23, "smiles": "O=c1cc(Cl)[nH]c(=O)[nH]1", "as_reactant": 334, "child": []}], "reaction_plausibility": 0.9819353818893433, "reaction_examples": 853, "template_score": 0.5327598452568054, "reaction_reagent": "", "index": 3}], "reaction_plausibility": 0.9997133612632751, "reaction_examples": 49, "template_score": 0.025750814005732536, "reaction_reagent": "", "index": 2}, {"ppg": 0.0, "as_product": 2, "smiles": "N#Cc1cccc(Oc2ccc(N)cc2)c1", "as_reactant": 2, "child": [{"ppg": 0.0, "as_product": 7, "smiles": "N#Cc1cccc(Oc2ccc([N+](=O)[O-])cc2)c1", "as_reactant": 3, "child": [{"ppg": 3.0, "as_product": 247, "smiles": "N#Cc1cccc(O)c1", "as_reactant": 1348, "child": []}, {"ppg": 1.0, "as_product": 372, "smiles": "O=[N+]([O-])c1ccc(F)cc1", "as_reactant": 8825, "child": []}], "reaction_plausibility": 0.9974617958068848, "reaction_examples": 4492, "template_score": 0.31030601263046265, "reaction_reagent": "", "index": 5}], "reaction_plausibility": 0.9974710941314697, "reaction_examples": 89920, "template_score": 0.14682959020137787, "reaction_reagent": "", "index": 4}], "reaction_plausibility": 0.9992642998695374, "reaction_examples": 9042, "template_score": 0.1723768413066864, "reaction_reagent": "", "index": 1}], "reaction_plausibility": 0.9826974272727966, "reaction_examples": 2749, "template_score": 0.039085760712623596, "reaction_reagent": "[O]", "index": 0}, "SLScore": -14.230857849121094, "Ranking": 2, "Group": 1}, {"Pathway": {"ppg": 0.0, "as_product": 4, "smiles": "CCn1c(=O)cc(Nc2ccc(Oc3cccc(C(=O)O)c3)cc2)n(Cc2ccc(Cl)cc2)c1=O", "as_reactant": 0, "child": [{"ppg": 0.0, "as_product": 0, "smiles": "CCn1c(=O)cc(Nc2ccc(Oc3cccc(C#N)c3)cc2)n(Cc2ccc(Cl)cc2)c1=O", "as_reactant": 0, "child": [{"ppg": 0.0, "as_product": 0, "smiles": "CCn1c(=O)cc(N)n(Cc2ccc(Cl)cc2)c1=O", "as_reactant": 0, "child": [{"ppg": 0.0, "as_product": 0, "smiles": "CCN(C(=O)CC#N)C(=O)NCc1ccc(Cl)cc1", "as_reactant": 0, "child": [{"ppg": 0.0, "as_product": 10, "smiles": "CCNC(=O)NCc1ccc(Cl)cc1", "as_reactant": 0, "child": [{"ppg": 1.0, "as_product": 2271, "smiles": "CCN", "as_reactant": 15760, "child": []}, {"ppg": 0.0, "as_product": 20, "smiles": "O=C=NCc1ccc(Cl)cc1", "as_reactant": 62, "child": []}], "reaction_plausibility": 0.999859094619751, "reaction_examples": 2761, "template_score": 0.30274131894111633, "reaction_reagent": "", "index": 4}, {"ppg": 1.0, "as_product": 121, "smiles": "N#CCC(=O)O", "as_reactant": 6077, "child": []}], "reaction_plausibility": 0.7956321835517883, "reaction_examples": 30, "template_score": 0.36653998494148254, "reaction_reagent": "", "index": 3}], "reaction_plausibility": 0.9989664554595947, "reaction_examples": 11, "template_score": 0.0051690456457436085, "reaction_reagent": "", "index": 2}, {"ppg": 0.0, "as_product": 2, "smiles": "N#Cc1cccc(Oc2ccc(Br)cc2)c1", "as_reactant": 0, "child": []}], "reaction_plausibility": 0.9964990615844727, "reaction_examples": 1664, "template_score": 0.0012260695220902562, "reaction_reagent": "", "index": 1}], "reaction_plausibility": 0.9826974272727966, "reaction_examples": 2749, "template_score": 0.039085760712623596, "reaction_reagent": "[O]", "index": 0}, "SLScore": -14.984476089477539, "Ranking": 6, "Group": 2}, {"Pathway": {"ppg": 0.0, "as_product": 4, "smiles": "CCn1c(=O)cc(Nc2ccc(Oc3cccc(C(=O)O)c3)cc2)n(Cc2ccc(Cl)cc2)c1=O", "as_reactant": 0, "child": [{"ppg": 0.0, "as_product": 0, "smiles": "CCn1c(=O)cc(Nc2ccc(Oc3cccc(C=O)c3)cc2)n(Cc2ccc(Cl)cc2)c1=O", "as_reactant": 0, "child": [{"ppg": 0.0, "as_product": 2, "smiles": "CCn1c(=O)cc(Cl)n(Cc2ccc(Cl)cc2)c1=O", "as_reactant": 2, "child": [{"ppg": 0.0, "as_product": 3, "smiles": "CCn1c(=O)cc(Cl)[nH]c1=O", "as_reactant": 29, "child": [{"ppg": 0.0, "as_product": 11, "smiles": "CCN1C(=O)CC(=O)NC1=O", "as_reactant": 36, "child": [{"ppg": 2.0, "as_product": 88, "smiles": "CCNC(N)=O", "as_reactant": 336, "child": []}, {"ppg": 1.0, "as_product": 558, "smiles": "CCOC(=O)CC(=O)OCC", "as_reactant": 25340, "child": []}], "reaction_plausibility": 0.9836989641189575, "reaction_examples": 38, "template_score": 0.6420507431030273, "reaction_reagent": "", "index": 4}], "reaction_plausibility": 0.9263080954551697, "reaction_examples": 29, "template_score": 0.9572485089302063, "reaction_reagent": "[Cl]", "index": 3}, {"ppg": 3.0, "as_product": 240, "smiles": "Clc1ccc(CBr)cc1", "as_reactant": 3033, "child": []}], "reaction_plausibility": 0.9987383484840393, "reaction_examples": 853, "template_score": 0.009562931954860687, "reaction_reagent": "", "index": 2}, {"ppg": 0.0, "as_product": 0, "smiles": "Nc1ccc(Oc2cccc(C=O)c2)cc1", "as_reactant": 0, "child": []}], "reaction_plausibility": 0.9862098097801208, "reaction_examples": 4719, "template_score": 0.017695635557174683, "reaction_reagent": "", "index": 1}], "reaction_plausibility": 0.9976931214332581, "reaction_examples": 4535, "template_score": 0.004941126797348261, "reaction_reagent": "[O]", "index": 0}, "SLScore": -15.250847816467285, "Ranking": 10, "Group": 3}, {"Pathway": {"ppg": 0.0, "as_product": 4, "smiles": "CCn1c(=O)cc(Nc2ccc(Oc3cccc(C(=O)O)c3)cc2)n(Cc2ccc(Cl)cc2)c1=O", "as_reactant": 0, "child": [{"ppg": 0.0, "as_product": 0, "smiles": "CCn1c(=O)cc(Nc2ccc(Oc3cccc(C(=O)OC(C)(C)C)c3)cc2)n(Cc2ccc(Cl)cc2)c1=O", "as_reactant": 0, "child": [{"ppg": 0.0, "as_product": 0, "smiles": "CC(C)(C)OC(=O)c1cccc(Oc2ccc(N)cc2)c1", "as_reactant": 0, "child": [{"ppg": 0.0, "as_product": 0, "smiles": "CC(C)(C)OC(=O)c1cccc(Oc2ccc([N+](=O)[O-])cc2)c1", "as_reactant": 0, "child": [{"ppg": 0.0, "as_product": 5, "smiles": "CC(C)(C)OC(=O)c1cccc(O)c1", "as_reactant": 42, "child": []}, {"ppg": 1.0, "as_product": 372, "smiles": "O=[N+]([O-])c1ccc(F)cc1", "as_reactant": 8825, "child": []}], "reaction_plausibility": 0.9990746974945068, "reaction_examples": 4492, "template_score": 0.17279241979122162, "reaction_reagent": "", "index": 3}], "reaction_plausibility": 0.9986242055892944, "reaction_examples": 89920, "template_score": 0.8241643905639648, "reaction_reagent": "", "index": 2}, {"ppg": 0.0, "as_product": 2, "smiles": "CCn1c(=O)cc(Cl)n(Cc2ccc(Cl)cc2)c1=O", "as_reactant": 2, "child": [{"ppg": 1.0, "as_product": 114, "smiles": "CCOS(=O)(=O)OCC", "as_reactant": 3585, "child": []}, {"ppg": 0.0, "as_product": 3, "smiles": "O=c1cc(Cl)n(Cc2ccc(Cl)cc2)c(=O)[nH]1", "as_reactant": 16, "child": [{"ppg": 3.0, "as_product": 240, "smiles": "Clc1ccc(CBr)cc1", "as_reactant": 3033, "child": []}, {"ppg": 5.0, "as_product": 23, "smiles": "O=c1cc(Cl)[nH]c(=O)[nH]1", "as_reactant": 334, "child": []}], "reaction_plausibility": 0.9819353818893433, "reaction_examples": 853, "template_score": 0.5327598452568054, "reaction_reagent": "", "index": 5}], "reaction_plausibility": 0.9990647435188293, "reaction_examples": 21, "template_score": 0.876628041267395, "reaction_reagent": "", "index": 4}], "reaction_plausibility": 0.9994152784347534, "reaction_examples": 7107, "template_score": 0.028329946100711823, "reaction_reagent": "", "index": 1}], "reaction_plausibility": 0.9986342787742615, "reaction_examples": 24281, "template_score": 0.08900659531354904, "reaction_reagent": "", "index": 0}, "SLScore": -15.283681869506836, "Ranking": 11, "Group": 4}, {"Pathway": {"ppg": 0.0, "as_product": 4, "smiles": "CCn1c(=O)cc(Nc2ccc(Oc3cccc(C(=O)O)c3)cc2)n(Cc2ccc(Cl)cc2)c1=O", "as_reactant": 0, "child": [{"ppg": 0.0, "as_product": 0, "smiles": "CCn1c(=O)cc(Nc2ccc(Oc3cccc(C#N)c3)cc2)n(Cc2ccc(Cl)cc2)c1=O", "as_reactant": 0, "child": [{"ppg": 0.0, "as_product": 0, "smiles": "CCn1c(=O)cc(N)n(Cc2ccc(Cl)cc2)c1=O", "as_reactant": 0, "child": [{"ppg": 1.0, "as_product": 998, "smiles": "CCCl", "as_reactant": 1269, "child": []}, {"ppg": 0.0, "as_product": 4, "smiles": "Nc1cc(=O)[nH]c(=O)n1Cc1ccc(Cl)cc1", "as_reactant": 3, "child": [{"ppg": 0.0, "as_product": 3, "smiles": "N#CCC(=O)NC(=O)NCc1ccc(Cl)cc1", "as_reactant": 4, "child": [{"ppg": 1.0, "as_product": 118, "smiles": "N#CCC(N)=O", "as_reactant": 5642, "child": []}, {"ppg": 0.0, "as_product": 20, "smiles": "O=C=NCc1ccc(Cl)cc1", "as_reactant": 62, "child": []}], "reaction_plausibility": 0.9960532188415527, "reaction_examples": 109, "template_score": 0.0054145511239767075, "reaction_reagent": "", "index": 4}], "reaction_plausibility": 0.9986826777458191, "reaction_examples": 16, "template_score": 0.7514293789863586, "reaction_reagent": "", "index": 3}], "reaction_plausibility": 0.998485267162323, "reaction_examples": 325, "template_score": 0.001603404525667429, "reaction_reagent": "", "index": 2}, {"ppg": 0.0, "as_product": 2, "smiles": "N#Cc1cccc(Oc2ccc(Br)cc2)c1", "as_reactant": 0, "child": []}], "reaction_plausibility": 0.9964990615844727, "reaction_examples": 1664, "template_score": 0.0012260695220902562, "reaction_reagent": "", "index": 1}], "reaction_plausibility": 0.9826974272727966, "reaction_examples": 2749, "template_score": 0.039085760712623596, "reaction_reagent": "[O]", "index": 0}, "SLScore": -15.881644248962402, "Ranking": 15, "Group": 5}, {"Pathway": {"ppg": 0.0, "as_product": 4, "smiles": "CCn1c(=O)cc(Nc2ccc(Oc3cccc(C(=O)O)c3)cc2)n(Cc2ccc(Cl)cc2)c1=O", "as_reactant": 0, "child": [{"ppg": 0.0, "as_product": 0, "smiles": "CCn1c(=O)cc(Nc2ccc(Oc3cccc(C#N)c3)cc2)n(Cc2ccc(Cl)cc2)c1=O", "as_reactant": 0, "child": [{"ppg": 0.0, "as_product": 0, "smiles": "CCn1c(=O)cc(N)n(Cc2ccc(Cl)cc2)c1=O", "as_reactant": 0, "child": [{"ppg": 1.0, "as_product": 3460, "smiles": "CCI", "as_reactant": 29777, "child": []}, {"ppg": 0.0, "as_product": 4, "smiles": "Nc1cc(=O)[nH]c(=O)n1Cc1ccc(Cl)cc1", "as_reactant": 3, "child": [{"ppg": 3.0, "as_product": 240, "smiles": "Clc1ccc(CBr)cc1", "as_reactant": 3033, "child": []}, {"ppg": 1.0, "as_product": 88, "smiles": "Nc1cc(=O)[nH]c(=O)[nH]1", "as_reactant": 684, "child": []}], "reaction_plausibility": 0.7993723750114441, "reaction_examples": 853, "template_score": 0.06734108179807663, "reaction_reagent": "", "index": 3}], "reaction_plausibility": 0.9990622401237488, "reaction_examples": 394, "template_score": 0.0008218446746468544, "reaction_reagent": "", "index": 2}, {"ppg": 0.0, "as_product": 2, "smiles": "N#Cc1cccc(Oc2ccc(Br)cc2)c1", "as_reactant": 0, "child": []}], "reaction_plausibility": 0.9964990615844727, "reaction_examples": 1664, "template_score": 0.0012260695220902562, "reaction_reagent": "", "index": 1}], "reaction_plausibility": 0.9826974272727966, "reaction_examples": 2749, "template_score": 0.039085760712623596, "reaction_reagent": "[O]", "index": 0}, "SLScore": -15.925782203674316, "Ranking": 16, "Group": 6}, {"Pathway": {"ppg": 0.0, "as_product": 4, "smiles": "CCn1c(=O)cc(Nc2ccc(Oc3cccc(C(=O)O)c3)cc2)n(Cc2ccc(Cl)cc2)c1=O", "as_reactant": 0, "child": [{"ppg": 0.0, "as_product": 0, "smiles": "CCOC(=O)c1cccc(Oc2ccc(Nc3cc(=O)n(CC)c(=O)n3Cc3ccc(Cl)cc3)cc2)c1", "as_reactant": 0, "child": [{"ppg": 0.0, "as_product": 3, "smiles": "CCOC(=O)c1cccc(Oc2ccc(N)cc2)c1", "as_reactant": 0, "child": [{"ppg": 0.0, "as_product": 0, "smiles": "CCOC(=O)c1cccc(Oc2ccc([N+](=O)[O-])cc2)c1", "as_reactant": 14, "child": [{"ppg": 2.0, "as_product": 62, "smiles": "CCOC(=O)c1cccc(O)c1", "as_reactant": 763, "child": []}, {"ppg": 13.0, "as_product": 33, "smiles": "O=[N+]([O-])c1ccc(B(O)O)cc1", "as_reactant": 1123, "child": []}], "reaction_plausibility": 0.998698353767395, "reaction_examples": 458, "template_score": 0.0689460039138794, "reaction_reagent": "", "index": 3}], "reaction_plausibility": 0.9960668683052063, "reaction_examples": 89920, "template_score": 0.7684316635131836, "reaction_reagent": "", "index": 2}, {"ppg": 0.0, "as_product": 2, "smiles": "CCn1c(=O)cc(Cl)n(Cc2ccc(Cl)cc2)c1=O", "as_reactant": 2, "child": [{"ppg": 1.0, "as_product": 114, "smiles": "CCOS(=O)(=O)OCC", "as_reactant": 3585, "child": []}, {"ppg": 0.0, "as_product": 3, "smiles": "O=c1cc(Cl)n(Cc2ccc(Cl)cc2)c(=O)[nH]1", "as_reactant": 16, "child": [{"ppg": 3.0, "as_product": 240, "smiles": "Clc1ccc(CBr)cc1", "as_reactant": 3033, "child": []}, {"ppg": 5.0, "as_product": 23, "smiles": "O=c1cc(Cl)[nH]c(=O)[nH]1", "as_reactant": 334, "child": []}], "reaction_plausibility": 0.9819353818893433, "reaction_examples": 853, "template_score": 0.5327598452568054, "reaction_reagent": "", "index": 5}], "reaction_plausibility": 0.9990647435188293, "reaction_examples": 21, "template_score": 0.876628041267395, "reaction_reagent": "", "index": 4}], "reaction_plausibility": 0.9980216026306152, "reaction_examples": 4719, "template_score": 0.006426393520087004, "reaction_reagent": "", "index": 1}], "reaction_plausibility": 0.9521343111991882, "reaction_examples": 86301, "template_score": 0.1275233030319214, "reaction_reagent": "", "index": 0}, "SLScore": -16.883651733398438, "Ranking": 21, "Group": 7}, {"Pathway": {"ppg": 0.0, "as_product": 4, "smiles": "CCn1c(=O)cc(Nc2ccc(Oc3cccc(C(=O)O)c3)cc2)n(Cc2ccc(Cl)cc2)c1=O", "as_reactant": 0, "child": [{"ppg": 0.0, "as_product": 0, "smiles": "CCn1c(=O)cc(Nc2ccc(Oc3cccc(C(=O)OC(C)(C)C)c3)cc2)n(Cc2ccc(Cl)cc2)c1=O", "as_reactant": 0, "child": [{"ppg": 0.0, "as_product": 5, "smiles": "CC(C)(C)OC(=O)c1cccc(O)c1", "as_reactant": 42, "child": []}, {"ppg": 0.0, "as_product": 0, "smiles": "CCn1c(=O)cc(Nc2ccc(F)cc2)n(Cc2ccc(Cl)cc2)c1=O", "as_reactant": 0, "child": [{"ppg": 0.0, "as_product": 2, "smiles": "CCn1c(=O)cc(Cl)n(Cc2ccc(Cl)cc2)c1=O", "as_reactant": 2, "child": [{"ppg": 0.0, "as_product": 3, "smiles": "O=c1cc(Cl)n(Cc2ccc(Cl)cc2)c(=O)[nH]1", "as_reactant": 16, "child": [{"ppg": 1.0, "as_product": 429, "smiles": "ClCc1ccc(Cl)cc1", "as_reactant": 4557, "child": []}, {"ppg": 5.0, "as_product": 23, "smiles": "O=c1cc(Cl)[nH]c(=O)[nH]1", "as_reactant": 334, "child": []}], "reaction_plausibility": 0.9672986268997192, "reaction_examples": 339, "template_score": 0.0753134936094284, "reaction_reagent": "", "index": 4}], "reaction_plausibility": 0.9844282269477844, "reaction_examples": 28, "template_score": 0.0032760913018137217, "reaction_reagent": "[C]~[C]", "index": 3}, {"ppg": 1.0, "as_product": 947, "smiles": "Nc1ccc(F)cc1", "as_reactant": 14603, "child": []}], "reaction_plausibility": 0.9691996574401855, "reaction_examples": 6654, "template_score": 0.10253877192735672, "reaction_reagent": "", "index": 2}], "reaction_plausibility": 0.9999477863311768, "reaction_examples": 4492, "template_score": 0.02204899676144123, "reaction_reagent": "", "index": 1}], "reaction_plausibility": 0.9986342787742615, "reaction_examples": 24281, "template_score": 0.08900659531354904, "reaction_reagent": "", "index": 0}, "SLScore": -16.918222427368164, "Ranking": 23, "Group": 8}], "Patent_number": "US09550763B2"}, {"Patent_tree": {"Pathway": {"smiles": "CCCCCCCCNC(=O)Oc1cccc(-c2ccc(C(C)C(=O)O)cc2F)c1", "ID": 58, "record_data": [], "record_ID": 36, "child": [{"smiles": "CCCCCCCCNC(=O)Oc1cccc(-c2ccc(C(C)C(=O)OC)cc2F)c1", "ID": 56, "record_data": [], "record_ID": 34, "child": [{"smiles": "CCCCCCCCN=C=O", "ID": 55, "record_data": null, "record_ID": -1, "child": []}, {"smiles": "COC(=O)C(C)c1ccc(-c2cccc(O)c2)c(F)c1", "ID": 15, "record_data": [], "record_ID": 12, "child": [{"smiles": "COC(=O)C(C)c1ccc(I)c(F)c1", "ID": 7, "record_data": [], "record_ID": 4, "child": [{"smiles": "COC(=O)C(C)c1ccc(N)c(F)c1", "ID": 4, "record_data": [], "record_ID": 2, "child": [{"smiles": "COC(=O)C(C)c1ccc([N+](=O)[O-])c(F)c1", "ID": 1, "record_data": [], "record_ID": 0, "child": [{"smiles": "CC(C(=O)O)c1ccc([N+](=O)[O-])c(F)c1", "ID": 0, "record_data": null, "record_ID": -1, "child": []}], "namerxn": "2.6.3", "rxnsmiles": "[CH3:1][CH:2]([C:3](=[O:4])[OH:5])[c:6]1[cH:7][cH:8][c:9]([c:10]([cH:11]1)[F:12])[N+:13]([O-:14])=[O:15]>[CH3:16]O.O=S(=O)(O)O>[CH3:1][CH:2]([C:3](=[O:4])[O:5][CH3:16])[c:6]1[cH:7][cH:8][c:9]([c:10]([cH:11]1)[F:12])[N+:13]([O-:14])=[O:15]", "curated_rxnsmiles": "O[C:3](=[O:4])[CH:5]([CH3:6])[c:7]1[cH:8][cH:9][c:10]([N+:11](=[O:12])[O-:13])[c:14]([F:15])[cH:16]1.[CH3:1][OH:2]>O=S(=O)(O)O>[CH3:1][O:2][C:3](=[O:4])[CH:5]([CH3:6])[c:7]1[cH:8][cH:9][c:10]([N+:11](=[O:12])[O-:13])[c:14]([F:15])[cH:16]1", "index": 5}], "namerxn": "7.1.1", "rxnsmiles": "[CH3:1][O:2][C:3](=[O:4])[CH:5]([CH3:6])[c:7]1[cH:8][cH:9][c:10]([c:11]([cH:12]1)[F:13])[N+:14]([O-])=O>[NH4+].CO.[O-]C=O.[Pd]>[CH3:1][O:2][C:3](=[O:4])[CH:5]([CH3:6])[c:7]1[cH:8][cH:9][c:10]([c:11]([cH:12]1)[F:13])[NH2:14] |f:1.3|", "curated_rxnsmiles": "O=[N+:11]([O-])[c:10]1[cH:9][cH:8][c:7]([CH:5]([C:3]([O:2][CH3:1])=[O:4])[CH3:6])[cH:14][c:12]1[F:13]>CO.O=C[O-].[NH4+].[Pd]>[CH3:1][O:2][C:3](=[O:4])[CH:5]([CH3:6])[c:7]1[cH:8][cH:9][c:10]([NH2:11])[c:12]([F:13])[cH:14]1", "index": 4}], "namerxn": "9.7.10", "rxnsmiles": "[CH3:1][O:2][C:3](=[O:4])[CH:5]([CH3:6])[c:7]1[cH:8][cH:9][c:10]([c:11]([cH:12]1)[F:13])N>O.[Na+].Cl.N[C@@H](Cc1ccc2ccccc2c1)C(=O)O.[O-]N=O>[CH3:1][O:2][C:3](=[O:4])[CH:5]([CH3:6])[c:7]1[cH:8][cH:9][c:10]([c:11]([cH:12]1)[F:13])I |f:2.5|", "curated_rxnsmiles": "N[c:10]1[cH:9][cH:8][c:7]([CH:5]([C:3]([O:2][CH3:1])=[O:4])[CH3:6])[cH:14][c:12]1[F:13]>Cl.N[C@@H](Cc1ccc2ccccc2c1)C(=O)O.O.O=N[O-].[Na+]>I[c:10]1[cH:9][cH:8][c:7]([CH:5]([C:3]([O:2][CH3:1])=[O:4])[CH3:6])[cH:14][c:12]1[F:13]", "index": 3}, {"smiles": "OB(O)c1cccc(O)c1", "ID": 12, "record_data": null, "record_ID": -1, "child": []}], "namerxn": "3.1.7", "rxnsmiles": "[CH3:1][O:2][C:3](=[O:4])[CH:5]([CH3:6])[c:7]1[cH:8][cH:9][c:10]([c:11]([cH:12]1)[F:13])I.[OH:14][c:15]1[cH:16][cH:17][cH:18][c:19]([cH:20]1)B(O)O>>[CH3:1][O:2][C:3](=[O:4])[CH:5]([CH3:6])[c:7]1[cH:8][cH:9][c:10]([c:11]([cH:12]1)[F:13])-[c:19]1[cH:20][c:15]([cH:16][cH:17][cH:18]1)[OH:14]", "curated_rxnsmiles": "I[c:10]1[cH:9][cH:8][c:7]([CH:5]([C:3]([O:2][CH3:1])=[O:4])[CH3:6])[cH:20][c:18]1[F:19].OB(O)[c:11]1[cH:12][cH:13][cH:14][c:15]([OH:16])[cH:17]1>>[CH3:1][O:2][C:3](=[O:4])[CH:5]([CH3:6])[c:7]1[cH:8][cH:9][c:10](-[c:11]2[cH:12][cH:13][cH:14][c:15]([OH:16])[cH:17]2)[c:18]([F:19])[cH:20]1", "index": 2}], "namerxn": "2.4.2", "rxnsmiles": "[CH3:1][CH2:2][CH2:3][CH2:4][CH2:5][CH2:6][CH2:7][CH2:8][N:9]=[C:10]=[O:11].[CH3:12][O:13][C:14](=[O:15])[CH:16]([CH3:17])[c:18]1[cH:19][cH:20][c:21]([c:22]([cH:23]1)[F:24])-[c:25]1[cH:26][cH:27][cH:28][c:29]([cH:30]1)[OH:31]>>[CH3:12][O:13][C:14](=[O:15])[CH:16]([CH3:17])[c:18]1[cH:19][cH:20][c:21]([c:22]([cH:23]1)[F:24])-[c:25]1[cH:26][cH:27][cH:28][c:29]([cH:30]1)[O:31][C:10](=[O:11])[NH:9][CH2:8][CH2:7][CH2:6][CH2:5][CH2:4][CH2:3][CH2:2][CH3:1]", "curated_rxnsmiles": "[CH3:1][CH2:2][CH2:3][CH2:4][CH2:5][CH2:6][CH2:7][CH2:8][N:9]=[C:10]=[O:11].[OH:12][c:13]1[cH:14][cH:15][cH:16][c:17](-[c:18]2[cH:19][cH:20][c:21]([CH:22]([CH3:23])[C:24](=[O:25])[O:26][CH3:27])[cH:28][c:29]2[F:30])[cH:31]1>>[CH3:1][CH2:2][CH2:3][CH2:4][CH2:5][CH2:6][CH2:7][CH2:8][NH:9][C:10](=[O:11])[O:12][c:13]1[cH:14][cH:15][cH:16][c:17](-[c:18]2[cH:19][cH:20][c:21]([CH:22]([CH3:23])[C:24](=[O:25])[O:26][CH3:27])[cH:28][c:29]2[F:30])[cH:31]1", "index": 1}], "namerxn": "6.2.2", "rxnsmiles": "[CH3:1][CH2:2][CH2:3][CH2:4][CH2:5][CH2:6][CH2:7][CH2:8][NH:9][C:10](=[O:11])[O:12][c:13]1[cH:14][cH:15][cH:16][c:17]([cH:18]1)-[c:19]1[cH:20][cH:21][c:22]([cH:23][c:24]1[F:25])[CH:26]([CH3:27])[C:28](=[O:29])[O:30]C>>[CH3:1][CH2:2][CH2:3][CH2:4][CH2:5][CH2:6][CH2:7][CH2:8][NH:9][C:10](=[O:11])[O:12][c:13]1[cH:14][cH:15][cH:16][c:17]([cH:18]1)-[c:19]1[cH:20][cH:21][c:22]([cH:23][c:24]1[F:25])[CH:26]([CH3:27])[C:28](=[O:29])[OH:30]", "curated_rxnsmiles": "C[O:26][C:24]([CH:22]([c:21]1[cH:20][cH:19][c:18](-[c:17]2[cH:16][cH:15][cH:14][c:13]([O:12][C:10]([NH:9][CH2:8][CH2:7][CH2:6][CH2:5][CH2:4][CH2:3][CH2:2][CH3:1])=[O:11])[cH:30]2)[c:28]([F:29])[cH:27]1)[CH3:23])=[O:25]>>[CH3:1][CH2:2][CH2:3][CH2:4][CH2:5][CH2:6][CH2:7][CH2:8][NH:9][C:10](=[O:11])[O:12][c:13]1[cH:14][cH:15][cH:16][c:17](-[c:18]2[cH:19][cH:20][c:21]([CH:22]([CH3:23])[C:24](=[O:25])[OH:26])[cH:27][c:28]2[F:29])[cH:30]1", "index": 0}, "SLScore": -15.844951629638672, "Ranking": 1}, "ASKCOS_tree": [{"Pathway": {"ppg": 0.0, "as_product": 9, "smiles": "CCCCCCCCNC(=O)Oc1cccc(-c2ccc(C(C)C(=O)O)cc2F)c1", "as_reactant": 0, "child": [{"ppg": 0.0, "as_product": 7, "smiles": "CCCCCCCCNC(=O)Oc1cccc(-c2ccc(C(C)C(=O)OC)cc2F)c1", "as_reactant": 1, "child": [{"ppg": 8.0, "as_product": 85, "smiles": "CCCCCCCCN=C=O", "as_reactant": 381, "child": []}, {"ppg": 0.0, "as_product": 7, "smiles": "COC(=O)C(C)c1ccc(-c2cccc(O)c2)c(F)c1", "as_reactant": 49, "child": [{"ppg": 0.0, "as_product": 0, "smiles": "COC(=O)C(C)c1ccc(-c2cccc(OCc3ccccc3)c2)c(F)c1", "as_reactant": 0, "child": [{"ppg": 0.0, "as_product": 0, "smiles": "COC(=O)C(C)c1ccc(Br)c(F)c1", "as_reactant": 10, "child": [{"ppg": 1.0, "as_product": 20084, "smiles": "CI", "as_reactant": 202843, "child": []}, {"ppg": 0.0, "as_product": 13, "smiles": "COC(=O)Cc1ccc(Br)c(F)c1", "as_reactant": 23, "child": []}], "reaction_plausibility": 0.9945090413093567, "reaction_examples": 376, "template_score": 0.4724121689796448, "reaction_reagent": "", "index": 4}, {"ppg": 5.0, "as_product": 23, "smiles": "OB(O)c1cccc(OCc2ccccc2)c1", "as_reactant": 280, "child": []}], "reaction_plausibility": 0.999995231628418, "reaction_examples": 29189, "template_score": 0.14659711718559265, "reaction_reagent": "", "index": 3}], "reaction_plausibility": 0.9979594945907593, "reaction_examples": 14885, "template_score": 0.07850451022386551, "reaction_reagent": "", "index": 2}], "reaction_plausibility": 0.9999841451644897, "reaction_examples": 1522, "template_score": 0.9285935759544373, "reaction_reagent": "", "index": 1}], "reaction_plausibility": 0.9977067708969116, "reaction_examples": 112035, "template_score": 0.6886839270591736, "reaction_reagent": "", "index": 0}, "SLScore": -18.062952041625977, "Ranking": 2, "Group": 1}, {"Pathway": {"ppg": 0.0, "as_product": 9, "smiles": "CCCCCCCCNC(=O)Oc1cccc(-c2ccc(C(C)C(=O)O)cc2F)c1", "as_reactant": 0, "child": [{"ppg": 0.0, "as_product": 7, "smiles": "CCCCCCCCNC(=O)Oc1cccc(-c2ccc(C(C)C(=O)OC)cc2F)c1", "as_reactant": 1, "child": [{"ppg": 1.0, "as_product": 680, "smiles": "CCCCCCCCN", "as_reactant": 5025, "child": []}, {"ppg": 0.0, "as_product": 0, "smiles": "COC(=O)C(C)c1ccc(-c2cccc(OC(=O)Oc3ccc([N+](=O)[O-])cc3)c2)c(F)c1", "as_reactant": 0, "child": [{"ppg": 0.0, "as_product": 7, "smiles": "COC(=O)C(C)c1ccc(-c2cccc(O)c2)c(F)c1", "as_reactant": 49, "child": [{"ppg": 0.0, "as_product": 0, "smiles": "COC(=O)C(C)c1ccc(Br)c(F)c1", "as_reactant": 10, "child": [{"ppg": 0.0, "as_product": 2, "smiles": "CCC(=O)c1ccc(Br)c(F)c1", "as_reactant": 3, "child": []}, {"ppg": 1.0, "as_product": 56, "smiles": "COC(OC)OC", "as_reactant": 11906, "child": []}], "reaction_plausibility": 0.9978781938552856, "reaction_examples": 22, "template_score": 0.09121484309434891, "reaction_reagent": "", "index": 4}, {"ppg": 5.0, "as_product": 19, "smiles": "OB(O)c1cccc(O)c1", "as_reactant": 1054, "child": []}], "reaction_plausibility": 0.9998855590820312, "reaction_examples": 29189, "template_score": 0.11702404171228409, "reaction_reagent": "", "index": 3}, {"ppg": 2.0, "as_product": 106, "smiles": "O=C(Cl)Oc1ccc([N+](=O)[O-])cc1", "as_reactant": 6377, "child": []}], "reaction_plausibility": 0.9998031258583069, "reaction_examples": 1614, "template_score": 0.946548581123352, "reaction_reagent": "", "index": 2}], "reaction_plausibility": 0.9999589920043945, "reaction_examples": 1391, "template_score": 0.0058267442509531975, "reaction_reagent": "", "index": 1}], "reaction_plausibility": 0.9977067708969116, "reaction_examples": 112035, "template_score": 0.6886839270591736, "reaction_reagent": "", "index": 0}, "SLScore": -18.775829315185547, "Ranking": 3, "Group": 2}, {"Pathway": {"ppg": 0.0, "as_product": 9, "smiles": "CCCCCCCCNC(=O)Oc1cccc(-c2ccc(C(C)C(=O)O)cc2F)c1", "as_reactant": 0, "child": [{"ppg": 0.0, "as_product": 7, "smiles": "CCCCCCCCNC(=O)Oc1cccc(-c2ccc(C(C)C(=O)OC)cc2F)c1", "as_reactant": 1, "child": [{"ppg": 8.0, "as_product": 85, "smiles": "CCCCCCCCN=C=O", "as_reactant": 381, "child": []}, {"ppg": 0.0, "as_product": 7, "smiles": "COC(=O)C(C)c1ccc(-c2cccc(O)c2)c(F)c1", "as_reactant": 49, "child": [{"ppg": 0.0, "as_product": 0, "smiles": "COCOc1cccc(-c2ccc(C(C)C(=O)OC)cc2F)c1", "as_reactant": 0, "child": [{"ppg": 0.0, "as_product": 1, "smiles": "COC(=O)C(C)c1ccc(B2OC(C)(C)C(C)(C)O2)c(F)c1", "as_reactant": 1, "child": [{"ppg": 2.0, "as_product": 72, "smiles": "CC1(C)OB(B2OC(C)(C)C(C)(C)O2)OC1(C)C", "as_reactant": 31017, "child": []}, {"ppg": 0.0, "as_product": 0, "smiles": "COC(=O)C(C)c1ccc(Br)c(F)c1", "as_reactant": 10, "child": [{"ppg": 0.0, "as_product": 2, "smiles": "CCC(=O)c1ccc(Br)c(F)c1", "as_reactant": 3, "child": []}, {"ppg": 1.0, "as_product": 56, "smiles": "COC(OC)OC", "as_reactant": 11906, "child": []}], "reaction_plausibility": 0.9978781938552856, "reaction_examples": 22, "template_score": 0.09121484309434891, "reaction_reagent": "", "index": 5}], "reaction_plausibility": 0.9999321699142456, "reaction_examples": 7749, "template_score": 0.618533730506897, "reaction_reagent": "", "index": 4}, {"ppg": 0.0, "as_product": 18, "smiles": "COCOc1cccc(Br)c1", "as_reactant": 92, "child": []}], "reaction_plausibility": 0.9999992847442627, "reaction_examples": 2945, "template_score": 0.0846041664481163, "reaction_reagent": "", "index": 3}], "reaction_plausibility": 0.9979140162467957, "reaction_examples": 3833, "template_score": 0.017973141744732857, "reaction_reagent": "", "index": 2}], "reaction_plausibility": 0.9999841451644897, "reaction_examples": 1522, "template_score": 0.9285935759544373, "reaction_reagent": "", "index": 1}], "reaction_plausibility": 0.9977067708969116, "reaction_examples": 112035, "template_score": 0.6886839270591736, "reaction_reagent": "", "index": 0}, "SLScore": -19.17966651916504, "Ranking": 4, "Group": 3}, {"Pathway": {"ppg": 0.0, "as_product": 9, "smiles": "CCCCCCCCNC(=O)Oc1cccc(-c2ccc(C(C)C(=O)O)cc2F)c1", "as_reactant": 0, "child": [{"ppg": 0.0, "as_product": 7, "smiles": "CCCCCCCCNC(=O)Oc1cccc(-c2ccc(C(C)C(=O)OC)cc2F)c1", "as_reactant": 1, "child": [{"ppg": 8.0, "as_product": 85, "smiles": "CCCCCCCCN=C=O", "as_reactant": 381, "child": []}, {"ppg": 0.0, "as_product": 7, "smiles": "COC(=O)C(C)c1ccc(-c2cccc(O)c2)c(F)c1", "as_reactant": 49, "child": [{"ppg": 0.0, "as_product": 0, "smiles": "COC(=O)C(C)c1ccc(B(O)O)c(F)c1", "as_reactant": 0, "child": [{"ppg": 1.0, "as_product": 429, "smiles": "COB(OC)OC", "as_reactant": 4578, "child": []}, {"ppg": 0.0, "as_product": 3, "smiles": "COC(=O)C(C)c1cccc(F)c1", "as_reactant": 4, "child": [{"ppg": 6.0, "as_product": 15, "smiles": "CCC(=O)c1cccc(F)c1", "as_reactant": 75, "child": []}, {"ppg": 1.0, "as_product": 56, "smiles": "COC(OC)OC", "as_reactant": 11906, "child": []}], "reaction_plausibility": 0.9945196509361267, "reaction_examples": 22, "template_score": 0.10574360936880112, "reaction_reagent": "", "index": 4}], "reaction_plausibility": 0.9660448431968689, "reaction_examples": 112, "template_score": 0.0723508894443512, "reaction_reagent": "", "index": 3}, {"ppg": 0.0, "as_product": 5, "smiles": "O=S(=O)(Oc1cccc(O)c1)C(F)(F)F", "as_reactant": 5, "child": []}], "reaction_plausibility": 0.9999637603759766, "reaction_examples": 695, "template_score": 0.016114646568894386, "reaction_reagent": "", "index": 2}], "reaction_plausibility": 0.9999841451644897, "reaction_examples": 1522, "template_score": 0.9285935759544373, "reaction_reagent": "", "index": 1}], "reaction_plausibility": 0.9977067708969116, "reaction_examples": 112035, "template_score": 0.6886839270591736, "reaction_reagent": "", "index": 0}, "SLScore": -20.323963165283203, "Ranking": 5, "Group": 4}, {"Pathway": {"ppg": 0.0, "as_product": 9, "smiles": "CCCCCCCCNC(=O)Oc1cccc(-c2ccc(C(C)C(=O)O)cc2F)c1", "as_reactant": 0, "child": [{"ppg": 0.0, "as_product": 7, "smiles": "CCCCCCCCNC(=O)Oc1cccc(-c2ccc(C(C)C(=O)OC)cc2F)c1", "as_reactant": 1, "child": [{"ppg": 8.0, "as_product": 85, "smiles": "CCCCCCCCN=C=O", "as_reactant": 381, "child": []}, {"ppg": 0.0, "as_product": 7, "smiles": "COC(=O)C(C)c1ccc(-c2cccc(O)c2)c(F)c1", "as_reactant": 49, "child": [{"ppg": 0.0, "as_product": 0, "smiles": "COC(=O)C(C)c1ccc(B(O)O)c(F)c1", "as_reactant": 0, "child": [{"ppg": 0.0, "as_product": 20, "smiles": "COC(=O)C(C)c1ccc(I)c(F)c1", "as_reactant": 84, "child": [{"ppg": 0.0, "as_product": 12, "smiles": "COC(=O)C(C)c1ccc(N)c(F)c1", "as_reactant": 93, "child": [{"ppg": 0.0, "as_product": 9, "smiles": "COC(=O)C(C)c1ccc([N+](=O)[O-])c(F)c1", "as_reactant": 97, "child": [{"ppg": 0.0, "as_product": 1, "smiles": "CC(C(=O)O)c1ccc([N+](=O)[O-])c(F)c1", "as_reactant": 141, "child": []}], "reaction_plausibility": 0.9139247536659241, "reaction_examples": 3191, "template_score": 0.03047124668955803, "reaction_reagent": "[C]", "index": 6}], "reaction_plausibility": 0.9895048141479492, "reaction_examples": 89920, "template_score": 0.5229657888412476, "reaction_reagent": "", "index": 5}], "reaction_plausibility": 0.9998902082443237, "reaction_examples": 3264, "template_score": 0.3882376551628113, "reaction_reagent": "[I]", "index": 4}], "reaction_plausibility": 0.9998158812522888, "reaction_examples": 215, "template_score": 0.059485506266355515, "reaction_reagent": "[O]~[B]~[O]", "index": 3}, {"ppg": 0.0, "as_product": 5, "smiles": "O=S(=O)(Oc1cccc(O)c1)C(F)(F)F", "as_reactant": 5, "child": []}], "reaction_plausibility": 0.9999637603759766, "reaction_examples": 695, "template_score": 0.016114646568894386, "reaction_reagent": "", "index": 2}], "reaction_plausibility": 0.9999841451644897, "reaction_examples": 1522, "template_score": 0.9285935759544373, "reaction_reagent": "", "index": 1}], "reaction_plausibility": 0.9977067708969116, "reaction_examples": 112035, "template_score": 0.6886839270591736, "reaction_reagent": "", "index": 0}, "SLScore": -20.404096603393555, "Ranking": 6, "Group": 5}, {"Pathway": {"ppg": 0.0, "as_product": 9, "smiles": "CCCCCCCCNC(=O)Oc1cccc(-c2ccc(C(C)C(=O)O)cc2F)c1", "as_reactant": 0, "child": [{"ppg": 0.0, "as_product": 7, "smiles": "CCCCCCCCNC(=O)Oc1cccc(-c2ccc(C(C)C(=O)OC)cc2F)c1", "as_reactant": 1, "child": [{"ppg": 1.0, "as_product": 680, "smiles": "CCCCCCCCN", "as_reactant": 5025, "child": []}, {"ppg": 0.0, "as_product": 0, "smiles": "COC(=O)C(C)c1ccc(-c2cccc(OC(=O)Oc3ccc([N+](=O)[O-])cc3)c2)c(F)c1", "as_reactant": 0, "child": [{"ppg": 0.0, "as_product": 7, "smiles": "COC(=O)C(C)c1ccc(-c2cccc(O)c2)c(F)c1", "as_reactant": 49, "child": [{"ppg": 0.0, "as_product": 20, "smiles": "COC(=O)C(C)c1ccc(I)c(F)c1", "as_reactant": 84, "child": [{"ppg": 0.0, "as_product": 3, "smiles": "COC(=O)C(C)c1cccc(F)c1", "as_reactant": 4, "child": [{"ppg": 6.0, "as_product": 15, "smiles": "CCC(=O)c1cccc(F)c1", "as_reactant": 75, "child": []}, {"ppg": 1.0, "as_product": 56, "smiles": "COC(OC)OC", "as_reactant": 11906, "child": []}], "reaction_plausibility": 0.9945196509361267, "reaction_examples": 22, "template_score": 0.10574360936880112, "reaction_reagent": "", "index": 5}], "reaction_plausibility": 0.9806612730026245, "reaction_examples": 9581, "template_score": 0.1873127520084381, "reaction_reagent": "[I]", "index": 4}, {"ppg": 5.0, "as_product": 19, "smiles": "OB(O)c1cccc(O)c1", "as_reactant": 1054, "child": []}], "reaction_plausibility": 0.9998615980148315, "reaction_examples": 7598, "template_score": 0.0547049306333065, "reaction_reagent": "", "index": 3}, {"ppg": 2.0, "as_product": 106, "smiles": "O=C(Cl)Oc1ccc([N+](=O)[O-])cc1", "as_reactant": 6377, "child": []}], "reaction_plausibility": 0.9998031258583069, "reaction_examples": 1614, "template_score": 0.946548581123352, "reaction_reagent": "", "index": 2}], "reaction_plausibility": 0.9999589920043945, "reaction_examples": 1391, "template_score": 0.0058267442509531975, "reaction_reagent": "", "index": 1}], "reaction_plausibility": 0.9977067708969116, "reaction_examples": 112035, "template_score": 0.6886839270591736, "reaction_reagent": "", "index": 0}, "SLScore": -20.82550811767578, "Ranking": 7, "Group": 6}, {"Pathway": {"ppg": 0.0, "as_product": 9, "smiles": "CCCCCCCCNC(=O)Oc1cccc(-c2ccc(C(C)C(=O)O)cc2F)c1", "as_reactant": 0, "child": [{"ppg": 0.0, "as_product": 7, "smiles": "CCCCCCCCNC(=O)Oc1cccc(-c2ccc(C(C)C(=O)OC)cc2F)c1", "as_reactant": 1, "child": [{"ppg": 8.0, "as_product": 85, "smiles": "CCCCCCCCN=C=O", "as_reactant": 381, "child": []}, {"ppg": 0.0, "as_product": 7, "smiles": "COC(=O)C(C)c1ccc(-c2cccc(O)c2)c(F)c1", "as_reactant": 49, "child": [{"ppg": 0.0, "as_product": 0, "smiles": "COCOc1cccc(-c2ccc(C(C)C(=O)OC)cc2F)c1", "as_reactant": 0, "child": [{"ppg": 0.0, "as_product": 0, "smiles": "COC(=O)C(C)c1ccc(Br)c(F)c1", "as_reactant": 10, "child": [{"ppg": 0.0, "as_product": 2, "smiles": "CCC(=O)c1ccc(Br)c(F)c1", "as_reactant": 3, "child": []}, {"ppg": 1.0, "as_product": 56, "smiles": "COC(OC)OC", "as_reactant": 11906, "child": []}], "reaction_plausibility": 0.9978781938552856, "reaction_examples": 22, "template_score": 0.09121484309434891, "reaction_reagent": "", "index": 4}, {"ppg": 0.0, "as_product": 3, "smiles": "COCOc1cccc(B2OC(C)(C)C(C)(C)O2)c1", "as_reactant": 0, "child": [{"ppg": 2.0, "as_product": 72, "smiles": "CC1(C)OB(B2OC(C)(C)C(C)(C)O2)OC1(C)C", "as_reactant": 31017, "child": []}, {"ppg": 0.0, "as_product": 18, "smiles": "COCOc1cccc(Br)c1", "as_reactant": 92, "child": []}], "reaction_plausibility": 0.9999873638153076, "reaction_examples": 7749, "template_score": 0.5284961462020874, "reaction_reagent": "", "index": 5}], "reaction_plausibility": 1.0, "reaction_examples": 2945, "template_score": 0.0846041664481163, "reaction_reagent": "", "index": 3}], "reaction_plausibility": 0.9979140162467957, "reaction_examples": 3833, "template_score": 0.017973141744732857, "reaction_reagent": "", "index": 2}], "reaction_plausibility": 0.9999841451644897, "reaction_examples": 1522, "template_score": 0.9285935759544373, "reaction_reagent": "", "index": 1}], "reaction_plausibility": 0.9977067708969116, "reaction_examples": 112035, "template_score": 0.6886839270591736, "reaction_reagent": "", "index": 0}, "SLScore": -21.19089698791504, "Ranking": 9, "Group": 7}, {"Pathway": {"ppg": 0.0, "as_product": 9, "smiles": "CCCCCCCCNC(=O)Oc1cccc(-c2ccc(C(C)C(=O)O)cc2F)c1", "as_reactant": 0, "child": [{"ppg": 0.0, "as_product": 7, "smiles": "CCCCCCCCNC(=O)Oc1cccc(-c2ccc(C(C)C(=O)OC)cc2F)c1", "as_reactant": 1, "child": [{"ppg": 8.0, "as_product": 85, "smiles": "CCCCCCCCN=C=O", "as_reactant": 381, "child": []}, {"ppg": 0.0, "as_product": 7, "smiles": "COC(=O)C(C)c1ccc(-c2cccc(O)c2)c(F)c1", "as_reactant": 49, "child": [{"ppg": 0.0, "as_product": 0, "smiles": "COCOc1cccc(-c2ccc(C(C)C(=O)OC)cc2F)c1", "as_reactant": 0, "child": [{"ppg": 0.0, "as_product": 1, "smiles": "COC(=O)C(C)c1ccc(B2OC(C)(C)C(C)(C)O2)c(F)c1", "as_reactant": 1, "child": [{"ppg": 2.0, "as_product": 72, "smiles": "CC1(C)OB(B2OC(C)(C)C(C)(C)O2)OC1(C)C", "as_reactant": 31017, "child": []}, {"ppg": 0.0, "as_product": 20, "smiles": "COC(=O)C(C)c1ccc(I)c(F)c1", "as_reactant": 84, "child": [{"ppg": 0.0, "as_product": 12, "smiles": "COC(=O)C(C)c1ccc(N)c(F)c1", "as_reactant": 93, "child": [{"ppg": 0.0, "as_product": 9, "smiles": "COC(=O)C(C)c1ccc([N+](=O)[O-])c(F)c1", "as_reactant": 97, "child": [{"ppg": 0.0, "as_product": 1, "smiles": "CC(C(=O)O)c1ccc([N+](=O)[O-])c(F)c1", "as_reactant": 141, "child": []}], "reaction_plausibility": 0.9139247536659241, "reaction_examples": 3191, "template_score": 0.03047124668955803, "reaction_reagent": "[C]", "index": 7}], "reaction_plausibility": 0.9895048141479492, "reaction_examples": 89920, "template_score": 0.5229657888412476, "reaction_reagent": "", "index": 6}], "reaction_plausibility": 0.9998902082443237, "reaction_examples": 3264, "template_score": 0.3882376551628113, "reaction_reagent": "[I]", "index": 5}], "reaction_plausibility": 0.999964714050293, "reaction_examples": 856, "template_score": 0.20145933330059052, "reaction_reagent": "", "index": 4}, {"ppg": 0.0, "as_product": 18, "smiles": "COCOc1cccc(Br)c1", "as_reactant": 92, "child": []}], "reaction_plausibility": 0.9999992847442627, "reaction_examples": 2945, "template_score": 0.0846041664481163, "reaction_reagent": "", "index": 3}], "reaction_plausibility": 0.9979140162467957, "reaction_examples": 3833, "template_score": 0.017973141744732857, "reaction_reagent": "", "index": 2}], "reaction_plausibility": 0.9999841451644897, "reaction_examples": 1522, "template_score": 0.9285935759544373, "reaction_reagent": "", "index": 1}], "reaction_plausibility": 0.9977067708969116, "reaction_examples": 112035, "template_score": 0.6886839270591736, "reaction_reagent": "", "index": 0}, "SLScore": -22.006336212158203, "Ranking": 16, "Group": 8}, {"Pathway": {"ppg": 0.0, "as_product": 9, "smiles": "CCCCCCCCNC(=O)Oc1cccc(-c2ccc(C(C)C(=O)O)cc2F)c1", "as_reactant": 0, "child": [{"ppg": 0.0, "as_product": 7, "smiles": "CCCCCCCCNC(=O)Oc1cccc(-c2ccc(C(C)C(=O)OC)cc2F)c1", "as_reactant": 1, "child": [{"ppg": 8.0, "as_product": 85, "smiles": "CCCCCCCCN=C=O", "as_reactant": 381, "child": []}, {"ppg": 0.0, "as_product": 7, "smiles": "COC(=O)C(C)c1ccc(-c2cccc(O)c2)c(F)c1", "as_reactant": 49, "child": [{"ppg": 0.0, "as_product": 0, "smiles": "COC(=O)C(C)c1ccc(-c2cccc(OCc3ccccc3)c2)c(F)c1", "as_reactant": 0, "child": [{"ppg": 3.0, "as_product": 46, "smiles": "Brc1cccc(OCc2ccccc2)c1", "as_reactant": 427, "child": []}, {"ppg": 0.0, "as_product": 0, "smiles": "COC(=O)C(C)c1ccc(B(O)O)c(F)c1", "as_reactant": 0, "child": [{"ppg": 0.0, "as_product": 20, "smiles": "COC(=O)C(C)c1ccc(I)c(F)c1", "as_reactant": 84, "child": [{"ppg": 0.0, "as_product": 12, "smiles": "COC(=O)C(C)c1ccc(N)c(F)c1", "as_reactant": 93, "child": [{"ppg": 0.0, "as_product": 9, "smiles": "COC(=O)C(C)c1ccc([N+](=O)[O-])c(F)c1", "as_reactant": 97, "child": [{"ppg": 2.0, "as_product": 29, "smiles": "COC(=O)C(C)Cl", "as_reactant": 402, "child": []}, {"ppg": 1.0, "as_product": 264, "smiles": "O=[N+]([O-])c1ccccc1F", "as_reactant": 7973, "child": []}], "reaction_plausibility": 0.9934502840042114, "reaction_examples": 54, "template_score": 0.2791963517665863, "reaction_reagent": "", "index": 7}], "reaction_plausibility": 0.9895048141479492, "reaction_examples": 89920, "template_score": 0.5229657888412476, "reaction_reagent": "", "index": 6}], "reaction_plausibility": 0.9998902082443237, "reaction_examples": 3264, "template_score": 0.3882376551628113, "reaction_reagent": "[I]", "index": 5}], "reaction_plausibility": 0.9998158812522888, "reaction_examples": 215, "template_score": 0.059485506266355515, "reaction_reagent": "[O]~[B]~[O]", "index": 4}], "reaction_plausibility": 0.9999926090240479, "reaction_examples": 29189, "template_score": 0.14659711718559265, "reaction_reagent": "", "index": 3}], "reaction_plausibility": 0.9979594945907593, "reaction_examples": 14885, "template_score": 0.07850451022386551, "reaction_reagent": "", "index": 2}], "reaction_plausibility": 0.9999841451644897, "reaction_examples": 1522, "template_score": 0.9285935759544373, "reaction_reagent": "", "index": 1}], "reaction_plausibility": 0.9977067708969116, "reaction_examples": 112035, "template_score": 0.6886839270591736, "reaction_reagent": "", "index": 0}, "SLScore": -22.54401206970215, "Ranking": 22, "Group": 9}], "Patent_number": "EP2880015B1"}, {"Patent_tree": {"Pathway": {"smiles": "C[C@@H]1CN(c2ccc(C#N)c3nccnc23)C[C@H](CN2CCN(C)CC2)O1", "ID": 134, "record_data": [], "record_ID": 71, "child": [{"smiles": "CN1CCNCC1", "ID": 133, "record_data": null, "record_ID": -1, "child": []}, {"smiles": "C[C@@H]1CNC[C@H](CO)O1", "ID": 103, "record_data": [], "record_ID": 53, "child": [{"smiles": "C[C@@H]1CNC[C@H](COCc2ccccc2)O1", "ID": 96, "record_data": [], "record_ID": 49, "child": [{"smiles": "C[C@H]1O[C@@H](COCc2ccccc2)CNC1=O", "ID": 89, "record_data": [], "record_ID": 45, "child": [{"smiles": "C[C@H](Cl)C(=O)NC[C@@H](O)COCc1ccccc1", "ID": 82, "record_data": [], "record_ID": 41, "child": [{"smiles": "COC(=O)[C@H](C)Cl", "ID": 81, "record_data": null, "record_ID": -1, "child": []}, {"smiles": "NC[C@@H](O)COCc1ccccc1", "ID": 72, "record_data": [], "record_ID": 35, "child": [{"smiles": "N", "ID": 70, "record_data": null, "record_ID": -1, "child": []}, {"smiles": "c1ccc(COC[C@H]2CO2)cc1", "ID": 71, "record_data": null, "record_ID": -1, "child": []}], "namerxn": "1.2.14", "rxnsmiles": "[NH3:1].[cH:2]1[cH:3][cH:4][c:5]([cH:6][cH:7]1)[CH2:8][O:9][CH2:10][C@H:11]1[CH2:12][O:13]1>N.O.CO.CCO>[NH2:1][CH2:12][C@@H:11]([OH:13])[CH2:10][O:9][CH2:8][c:5]1[cH:6][cH:7][cH:2][cH:3][cH:4]1 |f:2.3|", "curated_rxnsmiles": "[CH2:2]1[C@H:3]([CH2:5][O:6][CH2:7][c:8]2[cH:9][cH:10][cH:11][cH:12][cH:13]2)[O:4]1.[NH3:1]>CCO.CO.N.O>[NH2:1][CH2:2][C@@H:3]([OH:4])[CH2:5][O:6][CH2:7][c:8]1[cH:9][cH:10][cH:11][cH:12][cH:13]1", "index": 5}], "namerxn": "2.1.10", "rxnsmiles": "CO[C:1](=[O:2])[C@H:3]([CH3:4])[Cl:5].[NH2:6][CH2:7][C@@H:8]([OH:9])[CH2:10][O:11][CH2:12][c:13]1[cH:14][cH:15][cH:16][cH:17][cH:18]1>CCO>[CH3:4][C@H:3]([Cl:5])[C:1](=[O:2])[NH:6][CH2:7][C@@H:8]([OH:9])[CH2:10][O:11][CH2:12][c:13]1[cH:18][cH:17][cH:16][cH:15][cH:14]1", "curated_rxnsmiles": "CO[C:4]([C@H:2]([CH3:1])[Cl:3])=[O:5].[NH2:6][CH2:7][C@@H:8]([OH:9])[CH2:10][O:11][CH2:12][c:13]1[cH:14][cH:15][cH:16][cH:17][cH:18]1>CCO>[CH3:1][C@H:2]([Cl:3])[C:4](=[O:5])[NH:6][CH2:7][C@@H:8]([OH:9])[CH2:10][O:11][CH2:12][c:13]1[cH:14][cH:15][cH:16][cH:17][cH:18]1", "index": 4}], "namerxn": "1.7.9", "rxnsmiles": "[CH3:1][C@H:2](Cl)[C:3](=[O:4])[NH:5][CH2:6][C@@H:7]([OH:8])[CH2:9][O:10][CH2:11][c:12]1[cH:13][cH:14][cH:15][cH:16][cH:17]1>C1CCOC1.[NaH]>[CH3:1][C@H:2]1[O:8][C@H:7]([CH2:6][NH:5][C:3]1=[O:4])[CH2:9][O:10][CH2:11][c:12]1[cH:13][cH:14][cH:15][cH:16][cH:17]1", "curated_rxnsmiles": "Cl[C@@H:2]([CH3:1])[C:16]([NH:15][CH2:14][C@@H:4]([OH:3])[CH2:5][O:6][CH2:7][c:8]1[cH:9][cH:10][cH:11][cH:12][cH:13]1)=[O:17]>C1CCOC1.[NaH]>[CH3:1][C@H:2]1[O:3][C@@H:4]([CH2:5][O:6][CH2:7][c:8]2[cH:9][cH:10][cH:11][cH:12][cH:13]2)[CH2:14][NH:15][C:16]1=[O:17]", "index": 3}], "namerxn": "7.2.1", "rxnsmiles": "[CH3:1][C@H:2]1[O:3][C@H:4]([CH2:5][NH:6][C:7]1=O)[CH2:8][O:9][CH2:10][c:11]1[cH:12][cH:13][cH:14][cH:15][cH:16]1>C1CCOC1.[Li+].[AlH4-]>[CH3:1][C@@H:2]1[CH2:7][NH:6][CH2:5][C@@H:4]([O:3]1)[CH2:8][O:9][CH2:10][c:11]1[cH:12][cH:13][cH:14][cH:15][cH:16]1 |f:2.3|", "curated_rxnsmiles": "O=[C:3]1[C@@H:2]([CH3:1])[O:16][C@@H:6]([CH2:7][O:8][CH2:9][c:10]2[cH:11][cH:12][cH:13][cH:14][cH:15]2)[CH2:5][NH:4]1>C1CCOC1.[AlH4-].[Li+]>[CH3:1][C@@H:2]1[CH2:3][NH:4][CH2:5][C@H:6]([CH2:7][O:8][CH2:9][c:10]2[cH:11][cH:12][cH:13][cH:14][cH:15]2)[O:16]1", "index": 2}], "namerxn": "6.3.1", "rxnsmiles": "[CH3:1][C@@H:2]1[CH2:3][NH:4][CH2:5][C@@H:6]([O:7]1)[CH2:8][O:9]Cc1ccccc1>ClCCl.BrB(Br)Br>[CH3:1][C@@H:2]1[CH2:3][NH:4][CH2:5][C@@H:6]([O:7]1)[CH2:8][OH:9]", "curated_rxnsmiles": "c1ccc(C[O:8][CH2:7][C@H:6]2[CH2:5][NH:4][CH2:3][C@@H:2]([CH3:1])[O:9]2)cc1>BrB(Br)Br.ClCCl>[CH3:1][C@@H:2]1[CH2:3][NH:4][CH2:5][C@H:6]([CH2:7][OH:8])[O:9]1", "index": 1}, {"smiles": "Cc1ccc(S(=O)(=O)Cl)cc1", "ID": 114, "record_data": null, "record_ID": -1, "child": []}, {"smiles": "N#Cc1ccc(Br)c2nccnc12", "ID": 47, "record_data": [], "record_ID": 23, "child": [{"smiles": "O/N=C/c1ccc(Br)c2nccnc12", "ID": 42, "record_data": [], "record_ID": 19, "child": [{"smiles": "NO", "ID": 41, "record_data": null, "record_ID": -1, "child": []}, {"smiles": "O=Cc1ccc(Br)c2nccnc12", "ID": 37, "record_data": [], "record_ID": 16, "child": [{"smiles": "Brc1ccc(C(Br)Br)c2nccnc12", "ID": 35, "record_data": null, "record_ID": -1, "child": []}], "namerxn": "", "rxnsmiles": "CC[OH:1].[Br:2][c:3]1[cH:4][cH:5][c:6]([c:7]2[n:8][cH:9][cH:10][n:11][c:12]12)[CH:13](Br)Br>O.CC#N>[O:1]=[CH:13][c:6]1[cH:5][cH:4][c:3]([c:12]2[n:11][cH:10][cH:9][n:8][c:7]21)[Br:2]", "curated_rxnsmiles": "Br[CH:2](Br)[c:3]1[cH:4][cH:5][c:6]([Br:7])[c:8]2[n:9][cH:10][cH:11][n:12][c:13]12.[OH2:1]>CC#N.CCO>[O:1]=[CH:2][c:3]1[cH:4][cH:5][c:6]([Br:7])[c:8]2[n:9][cH:10][cH:11][n:12][c:13]12", "index": 8}], "namerxn": "9.7.92", "rxnsmiles": "Cl.[NH2:1][OH:2].O=[CH:3][c:4]1[cH:5][cH:6][c:7]([c:8]2[n:9][cH:10][cH:11][n:12][c:13]12)[Br:14]>[Na+].CCO.CC([O-])=O>[OH:2]/[N:1]=[CH:3]/[c:4]1[cH:5][cH:6][c:7]([c:8]2[n:9][cH:10][cH:11][n:12][c:13]21)[Br:14] |f:0.1,3.5|", "curated_rxnsmiles": "O=[CH:3][c:4]1[cH:5][cH:6][c:7]([Br:8])[c:9]2[n:10][cH:11][cH:12][n:13][c:14]12.[OH:1][NH2:2]>CC(=O)[O-].CCO.Cl.[Na+]>[OH:1]/[N:2]=[CH:3]/[c:4]1[cH:5][cH:6][c:7]([Br:8])[c:9]2[n:10][cH:11][cH:12][n:13][c:14]12", "index": 7}], "namerxn": "9.5.5", "rxnsmiles": "O/[N:1]=[CH:2]/[c:3]1[cH:4][cH:5][c:6]([c:7]2[n:8][cH:9][cH:10][n:11][c:12]21)[Br:13]>CC#N.CC([O-])=O.CC([O-])=O.CC(=O)O.[Cu+2]>[N:1]#[C:2][c:3]1[cH:4][cH:5][c:6]([c:7]2[n:8][cH:9][cH:10][n:11][c:12]12)[Br:13] |f:2.3.5|", "curated_rxnsmiles": "O/[N:1]=[CH:2]/[c:3]1[cH:4][cH:5][c:6]([Br:7])[c:8]2[n:9][cH:10][cH:11][n:12][c:13]12>CC#N.CC(=O)O.CC(=O)[O-].CC(=O)[O-].[Cu+2]>[N:1]#[C:2][c:3]1[cH:4][cH:5][c:6]([Br:7])[c:8]2[n:9][cH:10][cH:11][n:12][c:13]12", "index": 6}], "namerxn": "", "rxnsmiles": "[CH3:1][N:2]1[CH2:3][CH2:4][NH:5][CH2:6][CH2:7]1.Cc1ccc(cc1)S(=O)(=O)[Cl:8].[CH3:9][C@@H:10]1[CH2:11][NH:12][CH2:13][C@@H:14]([O:15]1)[CH2:16]O.[N:17]#[C:18][c:19]1[cH:20][cH:21][c:22]([c:23]2[n:24][cH:25][cH:26][n:27][c:28]12)Br>>[ClH:8].[CH3:9][C@@H:10]1[CH2:11][N:12]([CH2:13][C@@H:14]([O:15]1)[CH2:16][N:5]1[CH2:4][CH2:3][N:2]([CH2:7][CH2:6]1)[CH3:1])[c:22]1[cH:21][cH:20][c:19]([c:28]2[n:27][cH:26][cH:25][n:24][c:23]21)[C:18]#[N:17] |f:4.5|", "curated_rxnsmiles": "Br[c:5]1[cH:6][cH:7][c:8]([C:9]#[N:10])[c:11]2[n:12][cH:13][cH:14][n:15][c:16]12.Cc1ccc(S(=O)(=O)[Cl:28])cc1.O[CH2:19][C@H:18]1[CH2:17][NH:4][CH2:3][C@@H:2]([CH3:1])[O:27]1.[NH:20]1[CH2:21][CH2:22][N:23]([CH3:24])[CH2:25][CH2:26]1>>[CH3:1][C@@H:2]1[CH2:3][N:4]([c:5]2[cH:6][cH:7][c:8]([C:9]#[N:10])[c:11]3[n:12][cH:13][cH:14][n:15][c:16]23)[CH2:17][C@H:18]([CH2:19][N:20]2[CH2:21][CH2:22][N:23]([CH3:24])[CH2:25][CH2:26]2)[O:27]1.[ClH:28]", "index": 0}, "SLScore": -15.573221206665039, "Ranking": 1}, "ASKCOS_tree": [{"Pathway": {"ppg": 0.0, "as_product": 0, "smiles": "C[C@@H]1CN(c2ccc(C#N)c3nccnc23)C[C@H](CN2CCN(C)CC2)O1", "as_reactant": 0, "child": [{"ppg": 1.0, "as_product": 20084, "smiles": "CI", "as_reactant": 202843, "child": []}, {"ppg": 0.0, "as_product": 0, "smiles": "C[C@@H]1CN(c2ccc(C#N)c3nccnc23)C[C@H](CN2CCNCC2)O1", "as_reactant": 0, "child": [{"ppg": 0.0, "as_product": 0, "smiles": "C[C@@H]1CN(c2ccc(C#N)c3nccnc23)C[C@H](CN2CCN(C(=O)OC(C)(C)C)CC2)O1", "as_reactant": 0, "child": [{"ppg": 2.0, "as_product": 166, "smiles": "CC(C)(C)OC(=O)N1CCNCC1", "as_reactant": 9042, "child": []}, {"ppg": 0.0, "as_product": 0, "smiles": "C[C@@H]1CN(c2ccc(C#N)c3nccnc23)C[C@H](C=O)O1", "as_reactant": 0, "child": [{"ppg": 0.0, "as_product": 0, "smiles": "C[C@@H]1CN(c2ccc(C#N)c3nccnc23)C[C@H](CO)O1", "as_reactant": 0, "child": [{"ppg": 0.0, "as_product": 0, "smiles": "C[C@@H]1CNC[C@H](CO)O1", "as_reactant": 0, "child": [{"ppg": 97.0, "as_product": 0, "smiles": "C[C@@H]1CN(Cc2ccccc2)C[C@H](CO)O1", "as_reactant": 0, "child": []}], "reaction_plausibility": 0.818455159664154, "reaction_examples": 8612, "template_score": 0.4104224741458893, "reaction_reagent": "", "index": 5}, {"ppg": 0.0, "as_product": 0, "smiles": "N#Cc1ccc(Br)c2nccnc12", "as_reactant": 0, "child": [{"ppg": 0.0, "as_product": 0, "smiles": "N#Cc1ccc(Br)c(N)c1N", "as_reactant": 0, "child": [{"ppg": 0.0, "as_product": 649, "smiles": "N#C[Cu]", "as_reactant": 4775, "child": []}, {"ppg": 0.0, "as_product": 0, "smiles": "Nc1c(Br)ccc(I)c1N", "as_reactant": 0, "child": []}], "reaction_plausibility": 0.9356722831726074, "reaction_examples": 189, "template_score": 0.03227265924215317, "reaction_reagent": "", "index": 7}, {"ppg": 1.0, "as_product": 496, "smiles": "O=CC=O", "as_reactant": 5299, "child": []}], "reaction_plausibility": 0.9999738931655884, "reaction_examples": 217, "template_score": 0.18989869952201843, "reaction_reagent": "", "index": 6}], "reaction_plausibility": 0.9997758269309998, "reaction_examples": 6920, "template_score": 0.042255960404872894, "reaction_reagent": "", "index": 4}], "reaction_plausibility": 0.9155724048614502, "reaction_examples": 41798, "template_score": 0.0235417690128088, "reaction_reagent": "", "index": 3}], "reaction_plausibility": 0.999997615814209, "reaction_examples": 3838, "template_score": 0.04212479293346405, "reaction_reagent": "", "index": 2}], "reaction_plausibility": 0.9998960494995117, "reaction_examples": 37091, "template_score": 0.788750171661377, "reaction_reagent": "", "index": 1}], "reaction_plausibility": 0.9998847246170044, "reaction_examples": 1106, "template_score": 0.024407759308815002, "reaction_reagent": "", "index": 0}, "SLScore": -20.729036331176758, "Ranking": 2, "Group": 1}, {"Pathway": {"ppg": 0.0, "as_product": 0, "smiles": "C[C@@H]1CN(c2ccc(C#N)c3nccnc23)C[C@H](CN2CCN(C)CC2)O1", "as_reactant": 0, "child": [{"ppg": 0.0, "as_product": 0, "smiles": "C[C@@H]1CN(c2ccc(C#N)c3nccnc23)C[C@H](CNCCN(C)CCCl)O1", "as_reactant": 0, "child": [{"ppg": 0.0, "as_product": 0, "smiles": "C[C@@H]1CN(c2ccc(C#N)c3nccnc23)C[C@H](CNCCN(C)C(=O)CCl)O1", "as_reactant": 0, "child": [{"ppg": 0.0, "as_product": 0, "smiles": "CNCCNC[C@H]1CN(c2ccc(C#N)c3nccnc23)C[C@@H](C)O1", "as_reactant": 0, "child": [{"ppg": 7.0, "as_product": 113, "smiles": "CNCCN", "as_reactant": 966, "child": []}, {"ppg": 0.0, "as_product": 0, "smiles": "Cc1ccc(S(=O)(=O)OC[C@H]2CN(c3ccc(C#N)c4nccnc34)C[C@@H](C)O2)cc1", "as_reactant": 0, "child": [{"ppg": 0.0, "as_product": 0, "smiles": "C[C@@H]1CN(c2ccc(C#N)c3nccnc23)C[C@H](CO)O1", "as_reactant": 0, "child": [{"ppg": 0.0, "as_product": 0, "smiles": "C[C@@H]1CNC[C@H](CO)O1", "as_reactant": 0, "child": [{"ppg": 97.0, "as_product": 0, "smiles": "C[C@@H]1CN(Cc2ccccc2)C[C@H](CO)O1", "as_reactant": 0, "child": []}], "reaction_plausibility": 0.818455159664154, "reaction_examples": 8612, "template_score": 0.4104224741458893, "reaction_reagent": "", "index": 6}, {"ppg": 0.0, "as_product": 0, "smiles": "N#Cc1ccc(F)c2nccnc12", "as_reactant": 0, "child": [{"ppg": 0.0, "as_product": 0, "smiles": "N#Cc1ccc(F)c(N)c1N", "as_reactant": 0, "child": [{"ppg": 0.0, "as_product": 649, "smiles": "N#C[Cu]", "as_reactant": 4775, "child": []}, {"ppg": 0.0, "as_product": 0, "smiles": "Nc1c(F)ccc(I)c1N", "as_reactant": 0, "child": []}], "reaction_plausibility": 0.9755908250808716, "reaction_examples": 189, "template_score": 0.11700931936502457, "reaction_reagent": "", "index": 8}, {"ppg": 1.0, "as_product": 496, "smiles": "O=CC=O", "as_reactant": 5299, "child": []}], "reaction_plausibility": 0.9975351095199585, "reaction_examples": 88, "template_score": 0.05486006289720535, "reaction_reagent": "", "index": 7}], "reaction_plausibility": 0.982662558555603, "reaction_examples": 5019, "template_score": 0.028170879930257797, "reaction_reagent": "", "index": 5}, {"ppg": 1.0, "as_product": 2626, "smiles": "Cc1ccc(S(=O)(=O)Cl)cc1", "as_reactant": 83629, "child": []}], "reaction_plausibility": 0.9999898672103882, "reaction_examples": 26490, "template_score": 0.8584477305412292, "reaction_reagent": "", "index": 4}], "reaction_plausibility": 0.9998102784156799, "reaction_examples": 372, "template_score": 0.05317690595984459, "reaction_reagent": "", "index": 3}, {"ppg": 1.0, "as_product": 871, "smiles": "O=C(Cl)CCl", "as_reactant": 25128, "child": []}], "reaction_plausibility": 0.9986451268196106, "reaction_examples": 6932, "template_score": 0.2502732276916504, "reaction_reagent": "", "index": 2}], "reaction_plausibility": 0.9410384893417358, "reaction_examples": 13475, "template_score": 0.09485895931720734, "reaction_reagent": "", "index": 1}], "reaction_plausibility": 0.9990289211273193, "reaction_examples": 7336, "template_score": 0.025466319173574448, "reaction_reagent": "", "index": 0}, "SLScore": -22.1885986328125, "Ranking": 10, "Group": 2}, {"Pathway": {"ppg": 0.0, "as_product": 0, "smiles": "C[C@@H]1CN(c2ccc(C#N)c3nccnc23)C[C@H](CN2CCN(C)CC2)O1", "as_reactant": 0, "child": [{"ppg": 0.0, "as_product": 0, "smiles": "CNCCN(CCBr)C[C@H]1CN(c2ccc(C#N)c3nccnc23)C[C@@H](C)O1", "as_reactant": 0, "child": [{"ppg": 0.0, "as_product": 0, "smiles": "C[C@@H]1CN(c2ccc(C#N)c3nccnc23)C[C@H](CN(CCBr)CCNC(=O)OC(C)(C)C)O1", "as_reactant": 0, "child": [{"ppg": 25.0, "as_product": 167, "smiles": "CC(C)(C)OC(=O)NCC=O", "as_reactant": 952, "child": []}, {"ppg": 0.0, "as_product": 0, "smiles": "C[C@@H]1CN(c2ccc(C#N)c3nccnc23)C[C@H](CNCCBr)O1", "as_reactant": 0, "child": [{"ppg": 0.0, "as_product": 0, "smiles": "C[C@@H]1CN(c2ccc(C#N)c3nccnc23)C[C@H](COS(C)(=O)=O)O1", "as_reactant": 0, "child": [{"ppg": 2.0, "as_product": 5606, "smiles": "CS(=O)(=O)Cl", "as_reactant": 69196, "child": []}, {"ppg": 0.0, "as_product": 0, "smiles": "C[C@@H]1CN(c2ccc(C#N)c3nccnc23)C[C@H](CO)O1", "as_reactant": 0, "child": [{"ppg": 0.0, "as_product": 0, "smiles": "C[C@@H]1CNC[C@H](CO)O1", "as_reactant": 0, "child": [{"ppg": 97.0, "as_product": 0, "smiles": "C[C@@H]1CN(Cc2ccccc2)C[C@H](CO)O1", "as_reactant": 0, "child": []}], "reaction_plausibility": 0.818455159664154, "reaction_examples": 8612, "template_score": 0.4104224741458893, "reaction_reagent": "", "index": 6}, {"ppg": 0.0, "as_product": 0, "smiles": "N#Cc1ccc(Br)c2nccnc12", "as_reactant": 0, "child": [{"ppg": 66.0, "as_product": 105, "smiles": "Brc1ccc(Br)c2nccnc12", "as_reactant": 81, "child": []}, {"ppg": 1.0, "as_product": 7013, "smiles": "[C-]#N", "as_reactant": 28064, "child": []}], "reaction_plausibility": 0.9998675584793091, "reaction_examples": 45, "template_score": 0.01746067777276039, "reaction_reagent": "", "index": 7}], "reaction_plausibility": 0.9997758269309998, "reaction_examples": 6920, "template_score": 0.042255960404872894, "reaction_reagent": "", "index": 5}], "reaction_plausibility": 0.9999426603317261, "reaction_examples": 33139, "template_score": 0.5370943546295166, "reaction_reagent": "", "index": 4}, {"ppg": 1.0, "as_product": 71, "smiles": "NCCBr", "as_reactant": 1536, "child": []}], "reaction_plausibility": 0.9948509335517883, "reaction_examples": 719, "template_score": 0.12185413390398026, "reaction_reagent": "", "index": 3}], "reaction_plausibility": 0.9990866184234619, "reaction_examples": 6695, "template_score": 0.014868122525513172, "reaction_reagent": "", "index": 2}], "reaction_plausibility": 0.9999381303787231, "reaction_examples": 959, "template_score": 0.061242882162332535, "reaction_reagent": "", "index": 1}], "reaction_plausibility": 0.9990749359130859, "reaction_examples": 7721, "template_score": 0.015281560830771923, "reaction_reagent": "", "index": 0}, "SLScore": -22.36313247680664, "Ranking": 12, "Group": 3}, {"Pathway": {"ppg": 0.0, "as_product": 0, "smiles": "C[C@@H]1CN(c2ccc(C#N)c3nccnc23)C[C@H](CN2CCN(C)CC2)O1", "as_reactant": 0, "child": [{"ppg": 0.0, "as_product": 0, "smiles": "C[C@@H]1CN(c2ccc(C#N)c3nccnc23)C[C@H](CNCCN(C)CCCl)O1", "as_reactant": 0, "child": [{"ppg": 0.0, "as_product": 0, "smiles": "C[C@@H]1CN(c2ccc(C#N)c3nccnc23)C[C@H](CNCCN(C)C(=O)CCl)O1", "as_reactant": 0, "child": [{"ppg": 0.0, "as_product": 0, "smiles": "CNCCNC[C@H]1CN(c2ccc(C#N)c3nccnc23)C[C@@H](C)O1", "as_reactant": 0, "child": [{"ppg": 7.0, "as_product": 113, "smiles": "CNCCN", "as_reactant": 966, "child": []}, {"ppg": 0.0, "as_product": 0, "smiles": "Cc1ccc(S(=O)(=O)OC[C@H]2CN(c3ccc(C#N)c4nccnc34)C[C@@H](C)O2)cc1", "as_reactant": 0, "child": [{"ppg": 0.0, "as_product": 0, "smiles": "C[C@@H]1CN(c2ccc(C#N)c3nccnc23)C[C@H](CO)O1", "as_reactant": 0, "child": [{"ppg": 0.0, "as_product": 0, "smiles": "C[C@@H]1CNC[C@H](CO)O1", "as_reactant": 0, "child": [{"ppg": 97.0, "as_product": 0, "smiles": "C[C@@H]1CN(Cc2ccccc2)C[C@H](CO)O1", "as_reactant": 0, "child": []}], "reaction_plausibility": 0.818455159664154, "reaction_examples": 8612, "template_score": 0.4104224741458893, "reaction_reagent": "", "index": 6}, {"ppg": 0.0, "as_product": 0, "smiles": "N#Cc1ccc(Br)c2nccnc12", "as_reactant": 0, "child": [{"ppg": 0.0, "as_product": 0, "smiles": "N#Cc1ccc(Br)c(N)c1N", "as_reactant": 0, "child": [{"ppg": 0.0, "as_product": 136, "smiles": "Nc1c(Br)ccc(Br)c1N", "as_reactant": 561, "child": []}, {"ppg": 1.0, "as_product": 7013, "smiles": "[C-]#N", "as_reactant": 28064, "child": []}], "reaction_plausibility": 0.8846372365951538, "reaction_examples": 889, "template_score": 0.057210300117731094, "reaction_reagent": "", "index": 8}, {"ppg": 1.0, "as_product": 496, "smiles": "O=CC=O", "as_reactant": 5299, "child": []}], "reaction_plausibility": 0.9999738931655884, "reaction_examples": 217, "template_score": 0.18989869952201843, "reaction_reagent": "", "index": 7}], "reaction_plausibility": 0.9997758269309998, "reaction_examples": 6920, "template_score": 0.042255960404872894, "reaction_reagent": "", "index": 5}, {"ppg": 1.0, "as_product": 2626, "smiles": "Cc1ccc(S(=O)(=O)Cl)cc1", "as_reactant": 83629, "child": []}], "reaction_plausibility": 0.9999898672103882, "reaction_examples": 26490, "template_score": 0.8584477305412292, "reaction_reagent": "", "index": 4}], "reaction_plausibility": 0.9998102784156799, "reaction_examples": 372, "template_score": 0.05317690595984459, "reaction_reagent": "", "index": 3}, {"ppg": 1.0, "as_product": 871, "smiles": "O=C(Cl)CCl", "as_reactant": 25128, "child": []}], "reaction_plausibility": 0.9986451268196106, "reaction_examples": 6932, "template_score": 0.2502732276916504, "reaction_reagent": "", "index": 2}], "reaction_plausibility": 0.9410384893417358, "reaction_examples": 13475, "template_score": 0.09485895931720734, "reaction_reagent": "", "index": 1}], "reaction_plausibility": 0.9990289211273193, "reaction_examples": 7336, "template_score": 0.025466319173574448, "reaction_reagent": "", "index": 0}, "SLScore": -22.96092987060547, "Ranking": 17, "Group": 4}, {"Pathway": {"ppg": 0.0, "as_product": 0, "smiles": "C[C@@H]1CN(c2ccc(C#N)c3nccnc23)C[C@H](CN2CCN(C)CC2)O1", "as_reactant": 0, "child": [{"ppg": 0.0, "as_product": 0, "smiles": "C[C@@H]1CN(c2ccc(C#N)c3nccnc23)C[C@H](CNCCN(C)CCCl)O1", "as_reactant": 0, "child": [{"ppg": 7.0, "as_product": 46, "smiles": "CN(CCCl)CCCl", "as_reactant": 647, "child": []}, {"ppg": 0.0, "as_product": 0, "smiles": "C[C@@H]1CN(c2ccc(C#N)c3nccnc23)C[C@H](CN)O1", "as_reactant": 0, "child": [{"ppg": 0.0, "as_product": 0, "smiles": "C[C@@H]1CN(c2ccc(C#N)c3nccnc23)C[C@H](CO)O1", "as_reactant": 0, "child": [{"ppg": 0.0, "as_product": 0, "smiles": "C[C@@H]1CNC[C@H](CO)O1", "as_reactant": 0, "child": [{"ppg": 97.0, "as_product": 0, "smiles": "C[C@@H]1CN(Cc2ccccc2)C[C@H](CO)O1", "as_reactant": 0, "child": []}], "reaction_plausibility": 0.818455159664154, "reaction_examples": 8612, "template_score": 0.4104224741458893, "reaction_reagent": "", "index": 4}, {"ppg": 0.0, "as_product": 0, "smiles": "N#Cc1ccc(Br)c2nccnc12", "as_reactant": 0, "child": [{"ppg": 0.0, "as_product": 0, "smiles": "N#Cc1ccc(Br)c2nc(Cl)cnc12", "as_reactant": 0, "child": [{"ppg": 0.0, "as_product": 0, "smiles": "N#Cc1ccc(Br)c2[nH]c(=O)cnc12", "as_reactant": 0, "child": [{"ppg": 0.0, "as_product": 2, "smiles": "O=c1cnc2c(Br)ccc(Br)c2[nH]1", "as_reactant": 3, "child": [{"ppg": 1.0, "as_product": 373, "smiles": "CCOC(=O)C=O", "as_reactant": 5656, "child": []}, {"ppg": 0.0, "as_product": 136, "smiles": "Nc1c(Br)ccc(Br)c1N", "as_reactant": 561, "child": []}], "reaction_plausibility": 0.9999923706054688, "reaction_examples": 10, "template_score": 0.1735151708126068, "reaction_reagent": "", "index": 8}], "reaction_plausibility": 0.7531266212463379, "reaction_examples": 56, "template_score": 0.10861768573522568, "reaction_reagent": "[C]~[N]", "index": 7}], "reaction_plausibility": 0.9982776641845703, "reaction_examples": 468, "template_score": 0.1901029348373413, "reaction_reagent": "[Cl]", "index": 6}], "reaction_plausibility": 0.9274574518203735, "reaction_examples": 938, "template_score": 0.04874797910451889, "reaction_reagent": "", "index": 5}], "reaction_plausibility": 0.9997758269309998, "reaction_examples": 6920, "template_score": 0.042255960404872894, "reaction_reagent": "", "index": 3}], "reaction_plausibility": 0.9689199924468994, "reaction_examples": 39, "template_score": 0.1735706329345703, "reaction_reagent": "[N]", "index": 2}], "reaction_plausibility": 0.9052361249923706, "reaction_examples": 2073, "template_score": 0.11752120405435562, "reaction_reagent": "", "index": 1}], "reaction_plausibility": 0.9990289211273193, "reaction_examples": 7336, "template_score": 0.025466319173574448, "reaction_reagent": "", "index": 0}, "SLScore": -23.362672805786133, "Ranking": 19, "Group": 5}, {"Pathway": {"ppg": 0.0, "as_product": 0, "smiles": "C[C@@H]1CN(c2ccc(C#N)c3nccnc23)C[C@H](CN2CCN(C)CC2)O1", "as_reactant": 0, "child": [{"ppg": 0.0, "as_product": 0, "smiles": "C[C@@H]1CN(c2ccc(C#N)c3nccnc23)C[C@H](CNCCN(C)CCCl)O1", "as_reactant": 0, "child": [{"ppg": 7.0, "as_product": 46, "smiles": "CN(CCCl)CCCl", "as_reactant": 647, "child": []}, {"ppg": 0.0, "as_product": 0, "smiles": "C[C@@H]1CN(c2ccc(C#N)c3nccnc23)C[C@H](CN)O1", "as_reactant": 0, "child": [{"ppg": 0.0, "as_product": 0, "smiles": "C[C@@H]1CN(c2ccc(C#N)c3nccnc23)C[C@H](CO)O1", "as_reactant": 0, "child": [{"ppg": 0.0, "as_product": 0, "smiles": "C[C@@H]1CNC[C@H](CO)O1", "as_reactant": 0, "child": [{"ppg": 97.0, "as_product": 0, "smiles": "C[C@@H]1CN(Cc2ccccc2)C[C@H](CO)O1", "as_reactant": 0, "child": []}], "reaction_plausibility": 0.818455159664154, "reaction_examples": 8612, "template_score": 0.4104224741458893, "reaction_reagent": "", "index": 4}, {"ppg": 0.0, "as_product": 0, "smiles": "N#Cc1ccc(Br)c2nccnc12", "as_reactant": 0, "child": [{"ppg": 0.0, "as_product": 4, "smiles": "N#Cc1cccc2nccnc12", "as_reactant": 0, "child": [{"ppg": 89.0, "as_product": 2, "smiles": "N#Cc1cccc(N)c1N", "as_reactant": 7, "child": []}, {"ppg": 1.0, "as_product": 496, "smiles": "O=CC=O", "as_reactant": 5299, "child": []}], "reaction_plausibility": 0.9999711513519287, "reaction_examples": 153, "template_score": 0.389530211687088, "reaction_reagent": "", "index": 6}], "reaction_plausibility": 0.9841272234916687, "reaction_examples": 3223, "template_score": 0.07054822146892548, "reaction_reagent": "[Br]", "index": 5}], "reaction_plausibility": 0.9997758269309998, "reaction_examples": 6920, "template_score": 0.042255960404872894, "reaction_reagent": "", "index": 3}], "reaction_plausibility": 0.9689199924468994, "reaction_examples": 39, "template_score": 0.1735706329345703, "reaction_reagent": "[N]", "index": 2}], "reaction_plausibility": 0.9052361249923706, "reaction_examples": 2073, "template_score": 0.11752120405435562, "reaction_reagent": "", "index": 1}], "reaction_plausibility": 0.9990289211273193, "reaction_examples": 7336, "template_score": 0.025466319173574448, "reaction_reagent": "", "index": 0}, "SLScore": -24.057846069335938, "Ranking": 31, "Group": 6}, {"Pathway": {"ppg": 0.0, "as_product": 0, "smiles": "C[C@@H]1CN(c2ccc(C#N)c3nccnc23)C[C@H](CN2CCN(C)CC2)O1", "as_reactant": 0, "child": [{"ppg": 0.0, "as_product": 0, "smiles": "CNCCN(CCBr)C[C@H]1CN(c2ccc(C#N)c3nccnc23)C[C@@H](C)O1", "as_reactant": 0, "child": [{"ppg": 1.0, "as_product": 7610, "smiles": "CN", "as_reactant": 48232, "child": []}, {"ppg": 0.0, "as_product": 0, "smiles": "Cc1ccc(S(=O)(=O)OCCN(CCBr)C[C@H]2CN(c3ccc(C#N)c4nccnc34)C[C@@H](C)O2)cc1", "as_reactant": 0, "child": [{"ppg": 0.0, "as_product": 0, "smiles": "C[C@@H]1CN(c2ccc(C#N)c3nccnc23)C[C@H](CN(CCO)CCBr)O1", "as_reactant": 0, "child": [{"ppg": 0.0, "as_product": 0, "smiles": "C[C@@H]1CN(c2ccc(C#N)c3nccnc23)C[C@H](CNCCBr)O1", "as_reactant": 0, "child": [{"ppg": 0.0, "as_product": 0, "smiles": "C[C@@H]1CN(c2ccc(C#N)c3nccnc23)C[C@H](COS(C)(=O)=O)O1", "as_reactant": 0, "child": [{"ppg": 2.0, "as_product": 5606, "smiles": "CS(=O)(=O)Cl", "as_reactant": 69196, "child": []}, {"ppg": 0.0, "as_product": 0, "smiles": "C[C@@H]1CN(c2ccc(C#N)c3nccnc23)C[C@H](CO)O1", "as_reactant": 0, "child": [{"ppg": 0.0, "as_product": 0, "smiles": "C[C@@H]1CNC[C@H](CO)O1", "as_reactant": 0, "child": [{"ppg": 97.0, "as_product": 0, "smiles": "C[C@@H]1CN(Cc2ccccc2)C[C@H](CO)O1", "as_reactant": 0, "child": []}], "reaction_plausibility": 0.818455159664154, "reaction_examples": 8612, "template_score": 0.4104224741458893, "reaction_reagent": "", "index": 7}, {"ppg": 0.0, "as_product": 0, "smiles": "N#Cc1ccc(Br)c2nccnc12", "as_reactant": 0, "child": [{"ppg": 66.0, "as_product": 105, "smiles": "Brc1ccc(Br)c2nccnc12", "as_reactant": 81, "child": []}, {"ppg": 1.0, "as_product": 7013, "smiles": "[C-]#N", "as_reactant": 28064, "child": []}], "reaction_plausibility": 0.9998675584793091, "reaction_examples": 45, "template_score": 0.01746067777276039, "reaction_reagent": "", "index": 8}], "reaction_plausibility": 0.9997758269309998, "reaction_examples": 6920, "template_score": 0.042255960404872894, "reaction_reagent": "", "index": 6}], "reaction_plausibility": 0.9999426603317261, "reaction_examples": 33139, "template_score": 0.5370943546295166, "reaction_reagent": "", "index": 5}, {"ppg": 1.0, "as_product": 71, "smiles": "NCCBr", "as_reactant": 1536, "child": []}], "reaction_plausibility": 0.9948509335517883, "reaction_examples": 719, "template_score": 0.12185413390398026, "reaction_reagent": "", "index": 4}, {"ppg": 1.0, "as_product": 324, "smiles": "OCCBr", "as_reactant": 4826, "child": []}], "reaction_plausibility": 0.9857796430587769, "reaction_examples": 7721, "template_score": 0.012281249277293682, "reaction_reagent": "", "index": 3}, {"ppg": 1.0, "as_product": 2626, "smiles": "Cc1ccc(S(=O)(=O)Cl)cc1", "as_reactant": 83629, "child": []}], "reaction_plausibility": 0.9999899864196777, "reaction_examples": 26490, "template_score": 0.821746826171875, "reaction_reagent": "", "index": 2}], "reaction_plausibility": 0.9998183846473694, "reaction_examples": 130, "template_score": 0.00706912437453866, "reaction_reagent": "", "index": 1}], "reaction_plausibility": 0.9990749359130859, "reaction_examples": 7721, "template_score": 0.015281560830771923, "reaction_reagent": "", "index": 0}, "SLScore": -24.101303100585938, "Ranking": 33, "Group": 7}, {"Pathway": {"ppg": 0.0, "as_product": 0, "smiles": "C[C@@H]1CN(c2ccc(C#N)c3nccnc23)C[C@H](CN2CCN(C)CC2)O1", "as_reactant": 0, "child": [{"ppg": 0.0, "as_product": 0, "smiles": "C[C@@H]1CN(c2ccc(C#N)c3nccnc23)C[C@H](CNCCN(C)CCCl)O1", "as_reactant": 0, "child": [{"ppg": 0.0, "as_product": 0, "smiles": "C[C@@H]1CN(c2ccc(C#N)c3nccnc23)C[C@H](CNCCN(C)C(=O)CCl)O1", "as_reactant": 0, "child": [{"ppg": 0.0, "as_product": 0, "smiles": "CNCCNC[C@H]1CN(c2ccc(C#N)c3nccnc23)C[C@@H](C)O1", "as_reactant": 0, "child": [{"ppg": 0.0, "as_product": 0, "smiles": "C[C@@H]1CN(c2ccc(C#N)c3nccnc23)C[C@H](CNCCN(C)C)O1", "as_reactant": 0, "child": [{"ppg": 2.0, "as_product": 357, "smiles": "CN(C)CCN", "as_reactant": 6386, "child": []}, {"ppg": 0.0, "as_product": 0, "smiles": "Cc1ccc(S(=O)(=O)OC[C@H]2CN(c3ccc(C#N)c4nccnc34)C[C@@H](C)O2)cc1", "as_reactant": 0, "child": [{"ppg": 0.0, "as_product": 0, "smiles": "C[C@@H]1CN(c2ccc(C#N)c3nccnc23)C[C@H](CO)O1", "as_reactant": 0, "child": [{"ppg": 0.0, "as_product": 0, "smiles": "C[C@@H]1CNC[C@H](CO)O1", "as_reactant": 0, "child": [{"ppg": 97.0, "as_product": 0, "smiles": "C[C@@H]1CN(Cc2ccccc2)C[C@H](CO)O1", "as_reactant": 0, "child": []}], "reaction_plausibility": 0.818455159664154, "reaction_examples": 8612, "template_score": 0.4104224741458893, "reaction_reagent": "", "index": 7}, {"ppg": 0.0, "as_product": 0, "smiles": "N#Cc1ccc(Br)c2nccnc12", "as_reactant": 0, "child": [{"ppg": 66.0, "as_product": 105, "smiles": "Brc1ccc(Br)c2nccnc12", "as_reactant": 81, "child": []}, {"ppg": 1.0, "as_product": 7013, "smiles": "[C-]#N", "as_reactant": 28064, "child": []}], "reaction_plausibility": 0.9998675584793091, "reaction_examples": 45, "template_score": 0.01746067777276039, "reaction_reagent": "", "index": 8}], "reaction_plausibility": 0.9997758269309998, "reaction_examples": 6920, "template_score": 0.042255960404872894, "reaction_reagent": "", "index": 6}, {"ppg": 1.0, "as_product": 2626, "smiles": "Cc1ccc(S(=O)(=O)Cl)cc1", "as_reactant": 83629, "child": []}], "reaction_plausibility": 0.9999898672103882, "reaction_examples": 26490, "template_score": 0.8584477305412292, "reaction_reagent": "", "index": 5}], "reaction_plausibility": 0.9997244477272034, "reaction_examples": 372, "template_score": 0.2272220253944397, "reaction_reagent": "", "index": 4}], "reaction_plausibility": 0.9697225093841553, "reaction_examples": 371, "template_score": 0.193729966878891, "reaction_reagent": "", "index": 3}, {"ppg": 1.0, "as_product": 871, "smiles": "O=C(Cl)CCl", "as_reactant": 25128, "child": []}], "reaction_plausibility": 0.9986451268196106, "reaction_examples": 6932, "template_score": 0.2502732276916504, "reaction_reagent": "", "index": 2}], "reaction_plausibility": 0.9410384893417358, "reaction_examples": 13475, "template_score": 0.09485895931720734, "reaction_reagent": "", "index": 1}], "reaction_plausibility": 0.9990289211273193, "reaction_examples": 7336, "template_score": 0.025466319173574448, "reaction_reagent": "", "index": 0}, "SLScore": -24.28254508972168, "Ranking": 36, "Group": 8}, {"Pathway": {"ppg": 0.0, "as_product": 0, "smiles": "C[C@@H]1CN(c2ccc(C#N)c3nccnc23)C[C@H](CN2CCN(C)CC2)O1", "as_reactant": 0, "child": [{"ppg": 0.0, "as_product": 0, "smiles": "C[C@@H]1CN(c2ccc(C#N)c3nccnc23)C[C@H](CNCCN(C)CCCl)O1", "as_reactant": 0, "child": [{"ppg": 0.0, "as_product": 0, "smiles": "C[C@@H]1CN(c2ccc(C#N)c3nccnc23)C[C@H](CNCCN(C)C(=O)CCl)O1", "as_reactant": 0, "child": [{"ppg": 0.0, "as_product": 0, "smiles": "CNCCNC[C@H]1CN(c2ccc(C#N)c3nccnc23)C[C@@H](C)O1", "as_reactant": 0, "child": [{"ppg": 0.0, "as_product": 0, "smiles": "C[C@@H]1CN(c2ccc(C#N)c3nccnc23)C[C@H](CNCCN(C)C(=O)OC(C)(C)C)O1", "as_reactant": 0, "child": [{"ppg": 9.0, "as_product": 39, "smiles": "CN(CCN)C(=O)OC(C)(C)C", "as_reactant": 266, "child": []}, {"ppg": 0.0, "as_product": 0, "smiles": "C[C@@H]1CN(c2ccc(C#N)c3nccnc23)C[C@H](C=O)O1", "as_reactant": 0, "child": [{"ppg": 0.0, "as_product": 0, "smiles": "C[C@@H]1CN(c2ccc(C#N)c3nccnc23)C[C@H](CO)O1", "as_reactant": 0, "child": [{"ppg": 0.0, "as_product": 0, "smiles": "C[C@@H]1CNC[C@H](CO)O1", "as_reactant": 0, "child": [{"ppg": 97.0, "as_product": 0, "smiles": "C[C@@H]1CN(Cc2ccccc2)C[C@H](CO)O1", "as_reactant": 0, "child": []}], "reaction_plausibility": 0.818455159664154, "reaction_examples": 8612, "template_score": 0.4104224741458893, "reaction_reagent": "", "index": 7}, {"ppg": 0.0, "as_product": 0, "smiles": "N#Cc1ccc(Br)c2nccnc12", "as_reactant": 0, "child": [{"ppg": 66.0, "as_product": 105, "smiles": "Brc1ccc(Br)c2nccnc12", "as_reactant": 81, "child": []}, {"ppg": 1.0, "as_product": 7013, "smiles": "[C-]#N", "as_reactant": 28064, "child": []}], "reaction_plausibility": 0.9998675584793091, "reaction_examples": 45, "template_score": 0.01746067777276039, "reaction_reagent": "", "index": 8}], "reaction_plausibility": 0.9997758269309998, "reaction_examples": 6920, "template_score": 0.042255960404872894, "reaction_reagent": "", "index": 6}], "reaction_plausibility": 0.9155724048614502, "reaction_examples": 41798, "template_score": 0.0235417690128088, "reaction_reagent": "", "index": 5}], "reaction_plausibility": 0.9983916878700256, "reaction_examples": 3799, "template_score": 0.1195121631026268, "reaction_reagent": "", "index": 4}], "reaction_plausibility": 0.9998810291290283, "reaction_examples": 2227, "template_score": 0.10434316098690033, "reaction_reagent": "", "index": 3}, {"ppg": 1.0, "as_product": 871, "smiles": "O=C(Cl)CCl", "as_reactant": 25128, "child": []}], "reaction_plausibility": 0.9986451268196106, "reaction_examples": 6932, "template_score": 0.2502732276916504, "reaction_reagent": "", "index": 2}], "reaction_plausibility": 0.9410384893417358, "reaction_examples": 13475, "template_score": 0.09485895931720734, "reaction_reagent": "", "index": 1}], "reaction_plausibility": 0.9990289211273193, "reaction_examples": 7336, "template_score": 0.025466319173574448, "reaction_reagent": "", "index": 0}, "SLScore": -24.299640655517578, "Ranking": 37, "Group": 9}], "Patent_number": "US10399957B2"}, {"Patent_tree": {"Pathway": {"smiles": "CC(=O)OCC(N)C(=O)N1CCOCC1", "ID": 69, "record_data": [], "record_ID": 49, "child": [{"smiles": "CC(=O)OCC(NC(=O)OC(C)(C)C)C(=O)N1CCOCC1", "ID": 65, "record_data": [], "record_ID": 46, "child": [{"smiles": "CC(=O)OC(C)=O", "ID": 10, "record_data": null, "record_ID": -1, "child": []}, {"smiles": "CC(C)(C)OC(=O)NC(CO)C(=O)N1CCOCC1", "ID": 38, "record_data": [], "record_ID": 16, "child": [{"smiles": "CC(C)(C)OC(=O)NC(COCc1ccccc1)C(=O)N1CCOCC1", "ID": 37, "record_data": [], "record_ID": 40, "child": [{"smiles": "C1COCCN1", "ID": 62, "record_data": null, "record_ID": -1, "child": []}, {"smiles": "CC(C)(C)OC(=O)NC(COCc1ccccc1)C(=O)O", "ID": 63, "record_data": null, "record_ID": -1, "child": []}], "namerxn": "2.1.2", "rxnsmiles": "[CH3:1][C:2]([CH3:3])([CH3:4])[O:5][C:6](=[O:7])[NH:8][CH:9]([CH2:10][O:11][CH2:12][c:13]1[cH:14][cH:15][cH:16][cH:17][cH:18]1)[C:19](=[O:20])O.[CH2:21]1[CH2:22][NH:23][CH2:24][CH2:25][O:26]1>On1nnc2ccccc21.ClCCCl>[CH3:1][C:2]([CH3:3])([CH3:4])[O:5][C:6](=[O:7])[NH:8][CH:9]([CH2:10][O:11][CH2:12][c:13]1[cH:14][cH:15][cH:16][cH:17][cH:18]1)[C:19](=[O:20])[N:23]1[CH2:24][CH2:25][O:26][CH2:21][CH2:22]1", "curated_rxnsmiles": "O[C:19]([CH:9]([NH:8][C:6]([O:5][C:2]([CH3:1])([CH3:3])[CH3:4])=[O:7])[CH2:10][O:11][CH2:12][c:13]1[cH:14][cH:15][cH:16][cH:17][cH:18]1)=[O:20].[NH:21]1[CH2:22][CH2:23][O:24][CH2:25][CH2:26]1>ClCCCl.On1nnc2ccccc21>[CH3:1][C:2]([CH3:3])([CH3:4])[O:5][C:6](=[O:7])[NH:8][CH:9]([CH2:10][O:11][CH2:12][c:13]1[cH:14][cH:15][cH:16][cH:17][cH:18]1)[C:19](=[O:20])[N:21]1[CH2:22][CH2:23][O:24][CH2:25][CH2:26]1", "index": 3}], "namerxn": "6.3.1", "rxnsmiles": "[CH3:1][C:2]([CH3:3])([CH3:4])[O:5][C:6](=[O:7])[NH:8][CH:9]([CH2:10][O:11]Cc1ccccc1)[C:12](=[O:13])[N:14]1[CH2:15][CH2:16][O:17][CH2:18][CH2:19]1>CO.CC(=O)O>[CH3:1][C:2]([CH3:3])([CH3:4])[O:5][C:6](=[O:7])[NH:8][CH:9]([CH2:10][OH:11])[C:12](=[O:13])[N:14]1[CH2:15][CH2:16][O:17][CH2:18][CH2:19]1", "curated_rxnsmiles": "c1ccc(C[O:11][CH2:10][CH:9]([NH:8][C:6]([O:5][C:2]([CH3:1])([CH3:3])[CH3:4])=[O:7])[C:12](=[O:13])[N:14]2[CH2:15][CH2:16][O:17][CH2:18][CH2:19]2)cc1>CC(=O)O.CO>[CH3:1][C:2]([CH3:3])([CH3:4])[O:5][C:6](=[O:7])[NH:8][CH:9]([CH2:10][OH:11])[C:12](=[O:13])[N:14]1[CH2:15][CH2:16][O:17][CH2:18][CH2:19]1", "index": 2}], "namerxn": "5.3.5", "rxnsmiles": "[CH3:1][C:2]([CH3:3])([CH3:4])[O:5][C:6](=[O:7])[NH:8][CH:9]([CH2:10][OH:11])[C:12](=[O:13])[N:14]1[CH2:15][CH2:16][O:17][CH2:18][CH2:19]1.CC(=O)O[C:20]([CH3:21])=[O:22]>CCN(C(C)C)C(C)C.CN(C)c1ccncc1>[CH3:21][C:20](=[O:22])[O:11][CH2:10][CH:9]([NH:8][C:6](=[O:7])[O:5][C:2]([CH3:1])([CH3:3])[CH3:4])[C:12](=[O:13])[N:14]1[CH2:15][CH2:16][O:17][CH2:18][CH2:19]1", "curated_rxnsmiles": "CC(=O)O[C:2]([CH3:1])=[O:3].[OH:4][CH2:5][CH:6]([NH:7][C:8](=[O:9])[O:10][C:11]([CH3:12])([CH3:13])[CH3:14])[C:15](=[O:16])[N:17]1[CH2:18][CH2:19][O:20][CH2:21][CH2:22]1>CCN(C(C)C)C(C)C.CN(C)c1ccncc1>[CH3:1][C:2](=[O:3])[O:4][CH2:5][CH:6]([NH:7][C:8](=[O:9])[O:10][C:11]([CH3:12])([CH3:13])[CH3:14])[C:15](=[O:16])[N:17]1[CH2:18][CH2:19][O:20][CH2:21][CH2:22]1", "index": 1}], "namerxn": "6.1.1", "rxnsmiles": "[CH3:1][C:2](=[O:3])[O:4][CH2:5][CH:6]([NH:7]C(=O)OC(C)(C)C)[C:8](=[O:9])[N:10]1[CH2:11][CH2:12][O:13][CH2:14][CH2:15]1.[ClH:16]>C1COCCO1>[CH3:1][C:2](=[O:3])[O:4][CH2:5][CH:6]([NH2:7])[C:8](=[O:9])[N:10]1[CH2:11][CH2:12][O:13][CH2:14][CH2:15]1.[ClH:16]", "curated_rxnsmiles": "CC(C)(C)OC(=O)[NH:7][CH:6]([CH2:5][O:4][C:2]([CH3:1])=[O:3])[C:8](=[O:9])[N:10]1[CH2:11][CH2:12][O:13][CH2:14][CH2:15]1.[ClH:16]>C1COCCO1>[CH3:1][C:2](=[O:3])[O:4][CH2:5][CH:6]([NH2:7])[C:8](=[O:9])[N:10]1[CH2:11][CH2:12][O:13][CH2:14][CH2:15]1.[ClH:16]", "index": 0}, "SLScore": -14.09130859375, "Ranking": 6}, "ASKCOS_tree": [{"Pathway": {"ppg": 0.0, "as_product": 4, "smiles": "CC(=O)OCC(N)C(=O)N1CCOCC1", "as_reactant": 0, "child": [{"ppg": 0.0, "as_product": 0, "smiles": "CC(=O)OCC(NC(=O)OCc1ccccc1)C(=O)N1CCOCC1", "as_reactant": 0, "child": [{"ppg": 1.0, "as_product": 4684, "smiles": "C1COCCN1", "as_reactant": 55183, "child": []}, {"ppg": 0.0, "as_product": 2, "smiles": "CC(=O)OCC(NC(=O)OCc1ccccc1)C(=O)O", "as_reactant": 3, "child": [{"ppg": 0.0, "as_product": 0, "smiles": "COC(=O)C(COC(C)=O)NC(=O)OCc1ccccc1", "as_reactant": 0, "child": [{"ppg": 26.0, "as_product": 20, "smiles": "COC(=O)C(CO)NC(=O)OCc1ccccc1", "as_reactant": 81, "child": []}], "reaction_plausibility": 0.8465593457221985, "reaction_examples": 2011, "template_score": 0.016285624355077744, "reaction_reagent": "[C]~[C]~[O]", "index": 3}], "reaction_plausibility": 0.876425564289093, "reaction_examples": 112035, "template_score": 0.09700284898281097, "reaction_reagent": "", "index": 2}], "reaction_plausibility": 0.9488878846168518, "reaction_examples": 20933, "template_score": 0.23726731538772583, "reaction_reagent": "", "index": 1}], "reaction_plausibility": 0.9973787069320679, "reaction_examples": 6363, "template_score": 0.042200714349746704, "reaction_reagent": "", "index": 0}, "SLScore": -12.507255554199219, "Ranking": 1, "Group": 0}, {"Pathway": {"ppg": 0.0, "as_product": 4, "smiles": "CC(=O)OCC(N)C(=O)N1CCOCC1", "as_reactant": 0, "child": [{"ppg": 0.0, "as_product": 4, "smiles": "CC(=O)OCC(NC(=O)OC(C)(C)C)C(=O)N1CCOCC1", "as_reactant": 2, "child": [{"ppg": 1.0, "as_product": 4231, "smiles": "CC(=O)OC(C)=O", "as_reactant": 242443, "child": []}, {"ppg": 0.0, "as_product": 3, "smiles": "CC(C)(C)OC(=O)NC(CO)C(=O)N1CCOCC1", "as_reactant": 3, "child": [{"ppg": 1.0, "as_product": 4684, "smiles": "C1COCCN1", "as_reactant": 55183, "child": []}, {"ppg": 0.0, "as_product": 5, "smiles": "CC(C)(C)OC(=O)NC1COC1=O", "as_reactant": 13, "child": [{"ppg": 13.0, "as_product": 13, "smiles": "CC(C)(C)OC(=O)NC(CO)C(=O)O", "as_reactant": 115, "child": []}], "reaction_plausibility": 0.9098100662231445, "reaction_examples": 109, "template_score": 0.25480496883392334, "reaction_reagent": "", "index": 3}], "reaction_plausibility": 0.9882643222808838, "reaction_examples": 111, "template_score": 0.05020766332745552, "reaction_reagent": "", "index": 2}], "reaction_plausibility": 0.9990942478179932, "reaction_examples": 7774, "template_score": 0.026351599022746086, "reaction_reagent": "", "index": 1}], "reaction_plausibility": 0.9987316727638245, "reaction_examples": 19130, "template_score": 0.3638874590396881, "reaction_reagent": "", "index": 0}, "SLScore": -13.324788093566895, "Ranking": 2, "Group": 1}, {"Pathway": {"ppg": 0.0, "as_product": 4, "smiles": "CC(=O)OCC(N)C(=O)N1CCOCC1", "as_reactant": 0, "child": [{"ppg": 0.0, "as_product": 0, "smiles": "CC(=O)OCC(NC(=O)OCc1ccccc1)C(=O)N1CCOCC1", "as_reactant": 0, "child": [{"ppg": 1.0, "as_product": 4684, "smiles": "C1COCCN1", "as_reactant": 55183, "child": []}, {"ppg": 0.0, "as_product": 2, "smiles": "CC(=O)OCC(NC(=O)OCc1ccccc1)C(=O)O", "as_reactant": 3, "child": [{"ppg": 0.0, "as_product": 0, "smiles": "COC(=O)C(COC(C)=O)NC(=O)OCc1ccccc1", "as_reactant": 0, "child": [{"ppg": 1.0, "as_product": 4231, "smiles": "CC(=O)OC(C)=O", "as_reactant": 242443, "child": []}, {"ppg": 26.0, "as_product": 20, "smiles": "COC(=O)C(CO)NC(=O)OCc1ccccc1", "as_reactant": 81, "child": []}], "reaction_plausibility": 0.9862362742424011, "reaction_examples": 11053, "template_score": 0.11368758976459503, "reaction_reagent": "", "index": 3}], "reaction_plausibility": 0.876425564289093, "reaction_examples": 112035, "template_score": 0.09700284898281097, "reaction_reagent": "", "index": 2}], "reaction_plausibility": 0.9488878846168518, "reaction_examples": 20933, "template_score": 0.23726731538772583, "reaction_reagent": "", "index": 1}], "reaction_plausibility": 0.9973787069320679, "reaction_examples": 6363, "template_score": 0.042200714349746704, "reaction_reagent": "", "index": 0}, "SLScore": -15.06382942199707, "Ranking": 10, "Group": 2}, {"Pathway": {"ppg": 0.0, "as_product": 4, "smiles": "CC(=O)OCC(N)C(=O)N1CCOCC1", "as_reactant": 0, "child": [{"ppg": 0.0, "as_product": 0, "smiles": "COc1ccc(NC(COC(C)=O)C(=O)N2CCOCC2)cc1", "as_reactant": 0, "child": [{"ppg": 1.0, "as_product": 4684, "smiles": "C1COCCN1", "as_reactant": 55183, "child": []}, {"ppg": 0.0, "as_product": 0, "smiles": "COc1ccc(NC(COC(C)=O)C(=O)Cl)cc1", "as_reactant": 0, "child": [{"ppg": 0.0, "as_product": 0, "smiles": "COc1ccc(NC(COC(C)=O)C(=O)O)cc1", "as_reactant": 0, "child": [{"ppg": 44.0, "as_product": 6, "smiles": "CC(=O)OCC(N)C(=O)O", "as_reactant": 8, "child": []}, {"ppg": 1.0, "as_product": 892, "smiles": "COc1ccc(Br)cc1", "as_reactant": 15599, "child": []}], "reaction_plausibility": 0.8999149799346924, "reaction_examples": 258, "template_score": 0.30299752950668335, "reaction_reagent": "", "index": 3}], "reaction_plausibility": 0.9464773535728455, "reaction_examples": 26695, "template_score": 0.9185834527015686, "reaction_reagent": "[Cl]", "index": 2}], "reaction_plausibility": 0.9993335604667664, "reaction_examples": 10163, "template_score": 0.005275968462228775, "reaction_reagent": "", "index": 1}], "reaction_plausibility": 0.8440209031105042, "reaction_examples": 19, "template_score": 0.007535724435001612, "reaction_reagent": "", "index": 0}, "SLScore": -15.695430755615234, "Ranking": 14, "Group": 3}, {"Pathway": {"ppg": 0.0, "as_product": 4, "smiles": "CC(=O)OCC(N)C(=O)N1CCOCC1", "as_reactant": 0, "child": [{"ppg": 0.0, "as_product": 0, "smiles": "COc1ccc(NC(COC(C)=O)C(=O)N2CCOCC2)cc1", "as_reactant": 0, "child": [{"ppg": 1.0, "as_product": 4147, "smiles": "CC(=O)Cl", "as_reactant": 59382, "child": []}, {"ppg": 0.0, "as_product": 0, "smiles": "COc1ccc(NC(CO)C(=O)N2CCOCC2)cc1", "as_reactant": 0, "child": [{"ppg": 0.0, "as_product": 0, "smiles": "COc1ccc(NC(COC(C)=O)C(=O)N2CCOCC2)cc1", "as_reactant": 0, "child": [{"ppg": 1.0, "as_product": 4684, "smiles": "C1COCCN1", "as_reactant": 55183, "child": []}, {"ppg": 0.0, "as_product": 0, "smiles": "COc1ccc(NC(COC(C)=O)C(=O)O)cc1", "as_reactant": 0, "child": [{"ppg": 44.0, "as_product": 6, "smiles": "CC(=O)OCC(N)C(=O)O", "as_reactant": 8, "child": []}, {"ppg": 1.0, "as_product": 892, "smiles": "COc1ccc(Br)cc1", "as_reactant": 15599, "child": []}], "reaction_plausibility": 0.8999149799346924, "reaction_examples": 258, "template_score": 0.30299752950668335, "reaction_reagent": "", "index": 4}], "reaction_plausibility": 0.9961457252502441, "reaction_examples": 20638, "template_score": 0.009349287487566471, "reaction_reagent": "", "index": 3}], "reaction_plausibility": 0.9371333718299866, "reaction_examples": 26861, "template_score": 0.05518440529704094, "reaction_reagent": "", "index": 2}], "reaction_plausibility": 0.9924812316894531, "reaction_examples": 14502, "template_score": 0.09901583194732666, "reaction_reagent": "", "index": 1}], "reaction_plausibility": 0.8440209031105042, "reaction_examples": 19, "template_score": 0.007535724435001612, "reaction_reagent": "", "index": 0}, "SLScore": -16.728139877319336, "Ranking": 17, "Group": 4}, {"Pathway": {"ppg": 0.0, "as_product": 4, "smiles": "CC(=O)OCC(N)C(=O)N1CCOCC1", "as_reactant": 0, "child": [{"ppg": 0.0, "as_product": 0, "smiles": "COc1ccc(NC(COC(C)=O)C(=O)N2CCOCC2)cc1", "as_reactant": 0, "child": [{"ppg": 1.0, "as_product": 4147, "smiles": "CC(=O)Cl", "as_reactant": 59382, "child": []}, {"ppg": 0.0, "as_product": 0, "smiles": "COc1ccc(NC(CO)C(=O)N2CCOCC2)cc1", "as_reactant": 0, "child": [{"ppg": 1.0, "as_product": 266, "smiles": "COc1ccc(F)cc1", "as_reactant": 742, "child": []}, {"ppg": 0.0, "as_product": 0, "smiles": "NC(CO)C(=O)N1CCOCC1", "as_reactant": 0, "child": [{"ppg": 0.0, "as_product": 0, "smiles": "O=C(NC(CO)C(=O)N1CCOCC1)OCc1ccccc1", "as_reactant": 0, "child": [{"ppg": 1.0, "as_product": 4684, "smiles": "C1COCCN1", "as_reactant": 55183, "child": []}, {"ppg": 3.0, "as_product": 12, "smiles": "O=C(NC(CO)C(=O)O)OCc1ccccc1", "as_reactant": 118, "child": []}], "reaction_plausibility": 0.997731626033783, "reaction_examples": 20638, "template_score": 0.20011179149150848, "reaction_reagent": "", "index": 4}], "reaction_plausibility": 0.9829147458076477, "reaction_examples": 6363, "template_score": 0.36842086911201477, "reaction_reagent": "", "index": 3}], "reaction_plausibility": 0.8227548003196716, "reaction_examples": 3664, "template_score": 0.0064650848507881165, "reaction_reagent": "", "index": 2}], "reaction_plausibility": 0.9924812316894531, "reaction_examples": 14502, "template_score": 0.09901583194732666, "reaction_reagent": "", "index": 1}], "reaction_plausibility": 0.8440209031105042, "reaction_examples": 19, "template_score": 0.007535724435001612, "reaction_reagent": "", "index": 0}, "SLScore": -16.860681533813477, "Ranking": 18, "Group": 5}, {"Pathway": {"ppg": 0.0, "as_product": 4, "smiles": "CC(=O)OCC(N)C(=O)N1CCOCC1", "as_reactant": 0, "child": [{"ppg": 0.0, "as_product": 0, "smiles": "COc1ccc(NC(COC(C)=O)C(=O)N2CCOCC2)cc1", "as_reactant": 0, "child": [{"ppg": 1.0, "as_product": 31807, "smiles": "CC(=O)O", "as_reactant": 95983, "child": []}, {"ppg": 0.0, "as_product": 0, "smiles": "COc1ccc(NC(CO)C(=O)N2CCOCC2)cc1", "as_reactant": 0, "child": [{"ppg": 0.0, "as_product": 0, "smiles": "COc1ccc(NC(COC(C)=O)C(=O)N2CCOCC2)cc1", "as_reactant": 0, "child": [{"ppg": 1.0, "as_product": 4684, "smiles": "C1COCCN1", "as_reactant": 55183, "child": []}, {"ppg": 0.0, "as_product": 0, "smiles": "COc1ccc(NC(COC(C)=O)C(=O)O)cc1", "as_reactant": 0, "child": [{"ppg": 44.0, "as_product": 6, "smiles": "CC(=O)OCC(N)C(=O)O", "as_reactant": 8, "child": []}, {"ppg": 1.0, "as_product": 892, "smiles": "COc1ccc(Br)cc1", "as_reactant": 15599, "child": []}], "reaction_plausibility": 0.8999149799346924, "reaction_examples": 258, "template_score": 0.30299752950668335, "reaction_reagent": "", "index": 4}], "reaction_plausibility": 0.9961457252502441, "reaction_examples": 20638, "template_score": 0.009349287487566471, "reaction_reagent": "", "index": 3}], "reaction_plausibility": 0.9371333718299866, "reaction_examples": 26861, "template_score": 0.05518440529704094, "reaction_reagent": "", "index": 2}], "reaction_plausibility": 0.9905154705047607, "reaction_examples": 19776, "template_score": 0.004186231642961502, "reaction_reagent": "", "index": 1}], "reaction_plausibility": 0.8440209031105042, "reaction_examples": 19, "template_score": 0.007535724435001612, "reaction_reagent": "", "index": 0}, "SLScore": -17.14261245727539, "Ranking": 23, "Group": 6}, {"Pathway": {"ppg": 0.0, "as_product": 4, "smiles": "CC(=O)OCC(N)C(=O)N1CCOCC1", "as_reactant": 0, "child": [{"ppg": 0.0, "as_product": 0, "smiles": "COc1ccc(NC(COC(C)=O)C(=O)N2CCOCC2)cc1", "as_reactant": 0, "child": [{"ppg": 1.0, "as_product": 4147, "smiles": "CC(=O)Cl", "as_reactant": 59382, "child": []}, {"ppg": 0.0, "as_product": 0, "smiles": "COc1ccc(NC(CO)C(=O)N2CCOCC2)cc1", "as_reactant": 0, "child": [{"ppg": 0.0, "as_product": 0, "smiles": "COc1ccc(NC(COCc2ccccc2)C(=O)N2CCOCC2)cc1", "as_reactant": 0, "child": [{"ppg": 1.0, "as_product": 4684, "smiles": "C1COCCN1", "as_reactant": 55183, "child": []}, {"ppg": 0.0, "as_product": 0, "smiles": "COc1ccc(NC(COCc2ccccc2)C(=O)O)cc1", "as_reactant": 0, "child": [{"ppg": 1.0, "as_product": 865, "smiles": "COc1ccc(I)cc1", "as_reactant": 15153, "child": []}, {"ppg": 9.0, "as_product": 22, "smiles": "NC(COCc1ccccc1)C(=O)O", "as_reactant": 79, "child": []}], "reaction_plausibility": 0.9797491431236267, "reaction_examples": 108, "template_score": 0.35806164145469666, "reaction_reagent": "", "index": 4}], "reaction_plausibility": 0.9993183612823486, "reaction_examples": 10702, "template_score": 0.0224209763109684, "reaction_reagent": "", "index": 3}], "reaction_plausibility": 0.8408302664756775, "reaction_examples": 12482, "template_score": 0.05130681395530701, "reaction_reagent": "", "index": 2}], "reaction_plausibility": 0.9924812316894531, "reaction_examples": 14502, "template_score": 0.09901583194732666, "reaction_reagent": "", "index": 1}], "reaction_plausibility": 0.8440209031105042, "reaction_examples": 19, "template_score": 0.007535724435001612, "reaction_reagent": "", "index": 0}, "SLScore": -17.46673583984375, "Ranking": 27, "Group": 7}, {"Pathway": {"ppg": 0.0, "as_product": 4, "smiles": "CC(=O)OCC(N)C(=O)N1CCOCC1", "as_reactant": 0, "child": [{"ppg": 0.0, "as_product": 0, "smiles": "COc1ccc(NC(COC(C)=O)C(=O)N2CCOCC2)cc1", "as_reactant": 0, "child": [{"ppg": 1.0, "as_product": 4231, "smiles": "CC(=O)OC(C)=O", "as_reactant": 242443, "child": []}, {"ppg": 0.0, "as_product": 0, "smiles": "COc1ccc(NC(CO)C(=O)N2CCOCC2)cc1", "as_reactant": 0, "child": [{"ppg": 0.0, "as_product": 0, "smiles": "COc1ccc(NC(COC(C)=O)C(=O)N2CCOCC2)cc1", "as_reactant": 0, "child": [{"ppg": 1.0, "as_product": 4684, "smiles": "C1COCCN1", "as_reactant": 55183, "child": []}, {"ppg": 0.0, "as_product": 0, "smiles": "COc1ccc(NC(COC(C)=O)C(=O)O)cc1", "as_reactant": 0, "child": [{"ppg": 44.0, "as_product": 6, "smiles": "CC(=O)OCC(N)C(=O)O", "as_reactant": 8, "child": []}, {"ppg": 1.0, "as_product": 892, "smiles": "COc1ccc(Br)cc1", "as_reactant": 15599, "child": []}], "reaction_plausibility": 0.8999149799346924, "reaction_examples": 258, "template_score": 0.30299752950668335, "reaction_reagent": "", "index": 4}], "reaction_plausibility": 0.9961457252502441, "reaction_examples": 20638, "template_score": 0.009349287487566471, "reaction_reagent": "", "index": 3}], "reaction_plausibility": 0.9371333718299866, "reaction_examples": 26861, "template_score": 0.05518440529704094, "reaction_reagent": "", "index": 2}], "reaction_plausibility": 0.9926089644432068, "reaction_examples": 11053, "template_score": 0.059285182505846024, "reaction_reagent": "", "index": 1}], "reaction_plausibility": 0.8440209031105042, "reaction_examples": 19, "template_score": 0.007535724435001612, "reaction_reagent": "", "index": 0}, "SLScore": -17.5754451751709, "Ranking": 30, "Group": 8}], "Patent_number": "US20050245616A1"}, {"Patent_tree": {"Pathway": {"smiles": "CC(C)Oc1ccc(-c2nc(-c3ccc4c(c3)CCN(CC(=O)NCCO)CC4)no2)cc1C#N", "ID": 395, "record_data": [], "record_ID": 292, "child": [{"smiles": "CC(C)Oc1ccc(-c2nc(-c3ccc4c(c3)CCN(CC(=O)O)CC4)no2)cc1C#N", "ID": 114, "record_data": [], "record_ID": 81, "child": [{"smiles": "COC(=O)CN1CCc2ccc(-c3noc(-c4ccc(OC(C)C)c(C#N)c4)n3)cc2CC1", "ID": 122, "record_data": [], "record_ID": 93, "child": [{"smiles": "CC(C)Oc1ccc(-c2nc(-c3ccc4c(c3)CCNCC4)no2)cc1C#N", "ID": 70, "record_data": [], "record_ID": 72, "child": [{"smiles": "CC(C)Oc1ccc(-c2nc(-c3ccc4c(c3)CCN(C(=O)OC(C)(C)C)CC4)no2)cc1C#N", "ID": 99, "record_data": [], "record_ID": 61, "child": [{"smiles": "CC(C)(C)OC(=O)N1CCc2ccc(C(=N)NO)cc2CC1", "ID": 92, "record_data": [], "record_ID": 56, "child": [{"smiles": "CC(C)(C)OC(=O)N1CCc2ccc(C#N)cc2CC1", "ID": 86, "record_data": [], "record_ID": 51, "child": [{"smiles": "CC(C)(C)OC(=O)N1CCc2ccc(OS(=O)(=O)C(F)(F)F)cc2CC1", "ID": 75, "record_data": null, "record_ID": -1, "child": []}], "namerxn": "9.7.248", "rxnsmiles": "[CH3:1][C:2]([CH3:3])([CH3:4])[O:5][C:6](=[O:7])[N:8]1[CH2:9][CH2:10][c:11]2[cH:12][c:13]([cH:14][cH:15][c:16]2[CH2:17][CH2:18]1)OS(=O)(=O)C(F)(F)F>c1ccc(cc1)[P](c1ccccc1)(c1ccccc1)[Pd]([P](c1ccccc1)(c1ccccc1)c1ccccc1)([P](c1ccccc1)(c1ccccc1)c1ccccc1)[P](c1ccccc1)(c1ccccc1)c1ccccc1.CC(=O)OCC.CN(C)C=O.[C-:19]#[N:20].[C-]#N.[Zn+2]>[CH3:1][C:2]([CH3:3])([CH3:4])[O:5][C:6](=[O:7])[N:8]1[CH2:9][CH2:10][c:11]2[cH:12][c:13]([cH:14][cH:15][c:16]2[CH2:17][CH2:18]1)[C:19]#[N:20] |f:4.5.6|", "curated_rxnsmiles": "O=S(=O)(O[c:14]1[cH:13][cH:12][c:11]2[c:18]([cH:17]1)[CH2:19][CH2:20][N:8]([C:6]([O:5][C:2]([CH3:1])([CH3:3])[CH3:4])=[O:7])[CH2:9][CH2:10]2)C(F)(F)F.[C-:15]#[N:16]>CCOC(C)=O.CN(C)C=O.[C-]#N.[Zn+2].c1ccc([P](c2ccccc2)(c2ccccc2)[Pd]([P](c2ccccc2)(c2ccccc2)c2ccccc2)([P](c2ccccc2)(c2ccccc2)c2ccccc2)[P](c2ccccc2)(c2ccccc2)c2ccccc2)cc1>[CH3:1][C:2]([CH3:3])([CH3:4])[O:5][C:6](=[O:7])[N:8]1[CH2:9][CH2:10][c:11]2[cH:12][cH:13][c:14]([C:15]#[N:16])[cH:17][c:18]2[CH2:19][CH2:20]1", "index": 6}, {"smiles": "NO", "ID": 28, "record_data": null, "record_ID": -1, "child": []}], "namerxn": "9.7.259", "rxnsmiles": "Cl.[CH3:1][C:2]([CH3:3])([CH3:4])[O:5][C:6](=[O:7])[N:8]1[CH2:9][CH2:10][c:11]2[cH:12][c:13]([cH:14][cH:15][c:16]2[CH2:17][CH2:18]1)[C:19]#[N:20].[NH2:21][OH:22]>[Na+].CCO.[O-]C(=O)O>[CH3:1][C:2]([CH3:3])([CH3:4])[O:5][C:6](=[O:7])[N:8]1[CH2:18][CH2:17][c:16]2[cH:15][cH:14][c:13]([cH:12][c:11]2[CH2:10][CH2:9]1)[C:19](=[NH:20])[NH:21][OH:22] |f:0.2,3.5|", "curated_rxnsmiles": "[CH3:1][C:2]([CH3:3])([CH3:4])[O:5][C:6](=[O:7])[N:8]1[CH2:9][CH2:10][c:11]2[cH:12][cH:13][c:14]([C:15]#[N:16])[cH:19][c:20]2[CH2:21][CH2:22]1.[NH2:17][OH:18]>CCO.Cl.O=C([O-])O.[Na+]>[CH3:1][C:2]([CH3:3])([CH3:4])[O:5][C:6](=[O:7])[N:8]1[CH2:9][CH2:10][c:11]2[cH:12][cH:13][c:14]([C:15](=[NH:16])[NH:17][OH:18])[cH:19][c:20]2[CH2:21][CH2:22]1", "index": 5}, {"smiles": "CC(C)Oc1ccc(C(=O)Cl)cc1C#N", "ID": 36, "record_data": [], "record_ID": 171, "child": [{"smiles": "CC(C)Oc1ccc(C(=O)O)cc1C#N", "ID": 0, "record_data": null, "record_ID": -1, "child": []}], "namerxn": "9.3.1", "rxnsmiles": "[CH3:1][CH:2]([CH3:3])[O:4][c:5]1[cH:6][cH:7][c:8]([cH:9][c:10]1[C:11]#[N:12])[C:13](=[O:14])O>[Cl-].[Cl-].CN(C)C=O.ClCCl.C(C#[O+])#[O+]>[CH3:1][CH:2]([CH3:3])[O:4][c:5]1[cH:6][cH:7][c:8]([cH:9][c:10]1[C:11]#[N:12])[C:13](=[O:14])Cl |f:1.2.5|", "curated_rxnsmiles": "ClC[Cl:11].O[C:9]([c:8]1[cH:7][cH:6][c:5]([O:4][CH:2]([CH3:1])[CH3:3])[c:13]([C:14]#[N:15])[cH:12]1)=[O:10]>CN(C)C=O.[Cl-].[Cl-].[O+]#CC#[O+]>[CH3:1][CH:2]([CH3:3])[O:4][c:5]1[cH:6][cH:7][c:8]([C:9](=[O:10])[Cl:11])[cH:12][c:13]1[C:14]#[N:15]", "index": 7}], "namerxn": "4.2.2", "rxnsmiles": "[CH3:1][C:2]([CH3:3])([CH3:4])[O:5][C:6](=[O:7])[N:8]1[CH2:9][CH2:10][c:11]2[cH:12][c:13]([cH:14][cH:15][c:16]2[CH2:17][CH2:18]1)[C:19](=[NH:20])[NH:21]O.[CH3:22][CH:23]([CH3:24])[O:25][c:26]1[cH:27][cH:28][c:29]([cH:30][c:31]1[C:32]#[N:33])[C:34](=[O:35])Cl>Cc1ccccc1.c1ccncc1>[CH3:22][CH:23]([CH3:24])[O:25][c:26]1[cH:27][cH:28][c:29]([cH:30][c:31]1[C:32]#[N:33])-[c:34]1[n:20][c:19]([n:21][o:35]1)-[c:13]1[cH:14][cH:15][c:16]2[CH2:17][CH2:18][N:8]([CH2:9][CH2:10][c:11]2[cH:12]1)[C:6](=[O:7])[O:5][C:2]([CH3:1])([CH3:3])[CH3:4]", "curated_rxnsmiles": "O=[C:9](Cl)[c:8]1[cH:7][cH:6][c:5]([O:4][CH:2]([CH3:1])[CH3:3])[c:33]([C:34]#[N:35])[cH:32]1.[NH:10]=[C:11]([c:12]1[cH:13][cH:14][c:15]2[c:16]([cH:17]1)[CH2:18][CH2:19][N:20]([C:21](=[O:22])[O:23][C:24]([CH3:25])([CH3:26])[CH3:27])[CH2:28][CH2:29]2)[NH:30][OH:31]>Cc1ccccc1.c1ccncc1>[CH3:1][CH:2]([CH3:3])[O:4][c:5]1[cH:6][cH:7][c:8](-[c:9]2[n:10][c:11](-[c:12]3[cH:13][cH:14][c:15]4[c:16]([cH:17]3)[CH2:18][CH2:19][N:20]([C:21](=[O:22])[O:23][C:24]([CH3:25])([CH3:26])[CH3:27])[CH2:28][CH2:29]4)[n:30][o:31]2)[cH:32][c:33]1[C:34]#[N:35]", "index": 4}], "namerxn": "6.1.1", "rxnsmiles": "[CH3:1][CH:2]([CH3:3])[O:4][c:5]1[cH:6][cH:7][c:8]([cH:9][c:10]1[C:11]#[N:12])-[c:13]1[n:14][c:15]([n:16][o:17]1)-[c:18]1[cH:19][cH:20][c:21]2[CH2:22][CH2:23][N:24]([CH2:25][CH2:26][c:27]2[cH:28]1)C(=O)OC(C)(C)C.[ClH:29]>C1COCCO1.CCOCC.ClCCl>[CH3:1][CH:2]([CH3:3])[O:4][c:5]1[cH:6][cH:7][c:8]([cH:9][c:10]1[C:11]#[N:12])-[c:13]1[n:14][c:15]([n:16][o:17]1)-[c:18]1[cH:19][cH:20][c:21]2[CH2:22][CH2:23][NH:24][CH2:25][CH2:26][c:27]2[cH:28]1.[ClH:29] |f:5.6|", "curated_rxnsmiles": "CC(C)(C)OC(=O)[N:20]1[CH2:19][CH2:18][c:16]2[c:15]([cH:14][cH:13][c:12](-[c:11]3[n:10][c:9](-[c:8]4[cH:7][cH:6][c:5]([O:4][CH:2]([CH3:1])[CH3:3])[c:26]([C:27]#[N:28])[cH:25]4)[o:24][n:23]3)[cH:17]2)[CH2:22][CH2:21]1.[ClH:29]>C1COCCO1.CCOCC.ClCCl>[CH3:1][CH:2]([CH3:3])[O:4][c:5]1[cH:6][cH:7][c:8](-[c:9]2[n:10][c:11](-[c:12]3[cH:13][cH:14][c:15]4[c:16]([cH:17]3)[CH2:18][CH2:19][NH:20][CH2:21][CH2:22]4)[n:23][o:24]2)[cH:25][c:26]1[C:27]#[N:28].[ClH:29]", "index": 3}, {"smiles": "COC(=O)CBr", "ID": 29, "record_data": null, "record_ID": -1, "child": []}], "namerxn": "1.6.2", "rxnsmiles": "Cl.[CH3:1][O:2][C:3](=[O:4])[CH2:5]Br.[CH3:6][CH:7]([CH3:8])[O:9][c:10]1[cH:11][cH:12][c:13]([cH:14][c:15]1[C:16]#[N:17])-[c:18]1[n:19][c:20]([n:21][o:22]1)-[c:23]1[cH:24][cH:25][c:26]2[CH2:27][CH2:28][NH:29][CH2:30][CH2:31][c:32]2[cH:33]1>CC#N.O=C(O[K])O[K]>[CH3:6][CH:7]([CH3:8])[O:9][c:10]1[cH:11][cH:12][c:13]([cH:14][c:15]1[C:16]#[N:17])-[c:18]1[n:19][c:20]([n:21][o:22]1)-[c:23]1[cH:24][cH:25][c:26]2[CH2:27][CH2:28][N:29]([CH2:30][CH2:31][c:32]2[cH:33]1)[CH2:5][C:3](=[O:4])[O:2][CH3:1] |f:0.2|", "curated_rxnsmiles": "Br[CH2:5][C:3]([O:2][CH3:1])=[O:4].[NH:6]1[CH2:7][CH2:8][c:9]2[cH:10][cH:11][c:12](-[c:13]3[n:14][o:15][c:16](-[c:17]4[cH:18][cH:19][c:20]([O:21][CH:22]([CH3:23])[CH3:24])[c:25]([C:26]#[N:27])[cH:28]4)[n:29]3)[cH:30][c:31]2[CH2:32][CH2:33]1>CC#N.Cl.O=C(O[K])O[K]>[CH3:1][O:2][C:3](=[O:4])[CH2:5][N:6]1[CH2:7][CH2:8][c:9]2[cH:10][cH:11][c:12](-[c:13]3[n:14][o:15][c:16](-[c:17]4[cH:18][cH:19][c:20]([O:21][CH:22]([CH3:23])[CH3:24])[c:25]([C:26]#[N:27])[cH:28]4)[n:29]3)[cH:30][c:31]2[CH2:32][CH2:33]1", "index": 2}], "namerxn": "6.2.2", "rxnsmiles": "C[O:1][C:2](=[O:3])[CH2:4][N:5]1[CH2:6][CH2:7][c:8]2[cH:9][cH:10][c:11]([cH:12][c:13]2[CH2:14][CH2:15]1)-[c:16]1[n:17][o:18][c:19]([n:20]1)-[c:21]1[cH:22][cH:23][c:24]([c:25]([cH:26]1)[C:27]#[N:28])[O:29][CH:30]([CH3:31])[CH3:32]>CO.CC(=O)O.O[Na].C1CCOC1>[CH3:31][CH:30]([CH3:32])[O:29][c:24]1[cH:23][cH:22][c:21]([cH:26][c:25]1[C:27]#[N:28])-[c:19]1[n:20][c:16]([n:17][o:18]1)-[c:11]1[cH:10][cH:9][c:8]2[CH2:7][CH2:6][N:5]([CH2:15][CH2:14][c:13]2[cH:12]1)[CH2:4][C:2](=[O:3])[OH:1]", "curated_rxnsmiles": "C[O:24][C:22]([CH2:21][N:20]1[CH2:19][CH2:18][c:16]2[c:15]([cH:14][cH:13][c:12](-[c:11]3[n:10][c:9](-[c:8]4[cH:7][cH:6][c:5]([O:4][CH:2]([CH3:1])[CH3:3])[c:30]([C:31]#[N:32])[cH:29]4)[o:28][n:27]3)[cH:17]2)[CH2:26][CH2:25]1)=[O:23]>C1CCOC1.CC(=O)O.CO.O[Na]>[CH3:1][CH:2]([CH3:3])[O:4][c:5]1[cH:6][cH:7][c:8](-[c:9]2[n:10][c:11](-[c:12]3[cH:13][cH:14][c:15]4[c:16]([cH:17]3)[CH2:18][CH2:19][N:20]([CH2:21][C:22](=[O:23])[OH:24])[CH2:25][CH2:26]4)[n:27][o:28]2)[cH:29][c:30]1[C:31]#[N:32]", "index": 1}, {"smiles": "NCCO", "ID": 394, "record_data": null, "record_ID": -1, "child": []}], "namerxn": "2.1.2", "rxnsmiles": "[CH3:1][CH:2]([CH3:3])[O:4][c:5]1[cH:6][cH:7][c:8]([cH:9][c:10]1[C:11]#[N:12])-[c:13]1[n:14][c:15]([n:16][o:17]1)-[c:18]1[cH:19][cH:20][c:21]2[CH2:22][CH2:23][N:24]([CH2:25][CH2:26][c:27]2[cH:28]1)[CH2:29][C:30](=[O:31])O.[NH2:32][CH2:33][CH2:34][OH:35]>CN(C)C(On1nnc2c1nccc2)=[N+](C)C.CCN(C(C)C)C(C)C.F[P-](F)(F)(F)(F)F.CN(C)C=O>[CH3:1][CH:2]([CH3:3])[O:4][c:5]1[cH:6][cH:7][c:8]([cH:9][c:10]1[C:11]#[N:12])-[c:13]1[n:14][c:15]([n:16][o:17]1)-[c:18]1[cH:19][cH:20][c:21]2[CH2:22][CH2:23][N:24]([CH2:25][CH2:26][c:27]2[cH:28]1)[CH2:29][C:30](=[O:31])[NH:32][CH2:33][CH2:34][OH:35].Cl |f:2.4,6.7|", "curated_rxnsmiles": "O[C:22]([CH2:21][N:20]1[CH2:19][CH2:18][c:16]2[c:15]([cH:14][cH:13][c:12](-[c:11]3[n:10][c:9](-[c:8]4[cH:7][cH:6][c:5]([O:4][CH:2]([CH3:1])[CH3:3])[c:33]([C:34]#[N:35])[cH:32]4)[o:31][n:30]3)[cH:17]2)[CH2:29][CH2:28]1)=[O:23].[NH2:24][CH2:25][CH2:26][OH:27]>CCN(C(C)C)C(C)C.CN(C)C(On1nnc2cccnc21)=[N+](C)C.CN(C)C=O.F[P-](F)(F)(F)(F)F>Cl.[CH3:1][CH:2]([CH3:3])[O:4][c:5]1[cH:6][cH:7][c:8](-[c:9]2[n:10][c:11](-[c:12]3[cH:13][cH:14][c:15]4[c:16]([cH:17]3)[CH2:18][CH2:19][N:20]([CH2:21][C:22](=[O:23])[NH:24][CH2:25][CH2:26][OH:27])[CH2:28][CH2:29]4)[n:30][o:31]2)[cH:32][c:33]1[C:34]#[N:35]", "index": 0}, "SLScore": -6.186565399169922, "Ranking": 1}, "ASKCOS_tree": [{"Pathway": {"ppg": 0.0, "as_product": 0, "smiles": "CC(C)Oc1ccc(-c2nc(-c3ccc4c(c3)CCN(CC(=O)NCCO)CC4)no2)cc1C#N", "as_reactant": 0, "child": [{"ppg": 0.0, "as_product": 9, "smiles": "CC(C)Oc1ccc(-c2nc(-c3ccc4c(c3)CCNCC4)no2)cc1C#N", "as_reactant": 77, "child": [{"ppg": 0.0, "as_product": 6, "smiles": "CC(C)Oc1ccc(-c2nc(-c3ccc4c(c3)CCN(C(=O)OC(C)(C)C)CC4)no2)cc1C#N", "as_reactant": 72, "child": [{"ppg": 0.0, "as_product": 4, "smiles": "CC(C)(C)OC(=O)N1CCc2ccc(C(=N)NO)cc2CC1", "as_reactant": 10, "child": [{"ppg": 0.0, "as_product": 12, "smiles": "CC(C)(C)OC(=O)N1CCc2ccc(C#N)cc2CC1", "as_reactant": 171, "child": [{"ppg": 0.0, "as_product": 5, "smiles": "CC(C)(C)OC(=O)N1CCc2ccc(Br)cc2CC1", "as_reactant": 12, "child": []}, {"ppg": 0.0, "as_product": 649, "smiles": "N#C[Cu]", "as_reactant": 4775, "child": []}], "reaction_plausibility": 0.9999430179595947, "reaction_examples": 1220, "template_score": 0.0612432137131691, "reaction_reagent": "", "index": 4}], "reaction_plausibility": 0.9998815059661865, "reaction_examples": 671, "template_score": 0.9956228137016296, "reaction_reagent": "[N]~[O]", "index": 3}, {"ppg": 63.0, "as_product": 46, "smiles": "CC(C)Oc1ccc(C(=O)O)cc1C#N", "as_reactant": 409, "child": []}], "reaction_plausibility": 1.0, "reaction_examples": 21, "template_score": 0.0963786393404007, "reaction_reagent": "", "index": 2}], "reaction_plausibility": 0.9999566078186035, "reaction_examples": 37091, "template_score": 0.8822643160820007, "reaction_reagent": "", "index": 1}, {"ppg": 0.0, "as_product": 16, "smiles": "O=C(CCl)NCCO", "as_reactant": 30, "child": []}], "reaction_plausibility": 0.9999992847442627, "reaction_examples": 13080, "template_score": 0.29127779603004456, "reaction_reagent": "", "index": 0}, "SLScore": -11.898395538330078, "Ranking": 2, "Group": 1}, {"Pathway": {"ppg": 0.0, "as_product": 0, "smiles": "CC(C)Oc1ccc(-c2nc(-c3ccc4c(c3)CCN(CC(=O)NCCO)CC4)no2)cc1C#N", "as_reactant": 0, "child": [{"ppg": 0.0, "as_product": 0, "smiles": "CC(C)Oc1ccc(-c2nc(-c3ccc(CCCl)c(CCNCC(=O)NCCO)c3)no2)cc1C#N", "as_reactant": 0, "child": [{"ppg": 0.0, "as_product": 0, "smiles": "CC(C)Oc1ccc(-c2nc(-c3ccc(CCCl)c(CCNCC(=O)OCc4ccccc4)c3)no2)cc1C#N", "as_reactant": 0, "child": [{"ppg": 0.0, "as_product": 0, "smiles": "CC(C)Oc1ccc(-c2nc(-c3ccc(CCCl)c(CC=O)c3)no2)cc1C#N", "as_reactant": 0, "child": [{"ppg": 0.0, "as_product": 0, "smiles": "C=CCc1cc(-c2noc(-c3ccc(OC(C)C)c(C#N)c3)n2)ccc1CCCl", "as_reactant": 0, "child": [{"ppg": 0.0, "as_product": 0, "smiles": "C=CCc1cc(C(N)=NO)ccc1CCCl", "as_reactant": 0, "child": [{"ppg": 0.0, "as_product": 0, "smiles": "C=CCc1cc(C#N)ccc1CCCl", "as_reactant": 0, "child": []}], "reaction_plausibility": 0.9950867295265198, "reaction_examples": 1959, "template_score": 0.6286647915840149, "reaction_reagent": "[N].[O]", "index": 5}, {"ppg": 0.0, "as_product": 25, "smiles": "CC(C)Oc1ccc(C(=O)Cl)cc1C#N", "as_reactant": 202, "child": []}], "reaction_plausibility": 1.0, "reaction_examples": 85, "template_score": 0.04275163263082504, "reaction_reagent": "", "index": 4}], "reaction_plausibility": 0.99660325050354, "reaction_examples": 7070, "template_score": 0.6530410647392273, "reaction_reagent": "[O]", "index": 3}, {"ppg": 2.0, "as_product": 130, "smiles": "NCC(=O)OCc1ccccc1", "as_reactant": 1962, "child": []}], "reaction_plausibility": 0.9984525442123413, "reaction_examples": 762, "template_score": 0.1532900035381317, "reaction_reagent": "", "index": 2}, {"ppg": 1.0, "as_product": 2089, "smiles": "NCCO", "as_reactant": 18904, "child": []}], "reaction_plausibility": 0.9985223412513733, "reaction_examples": 66, "template_score": 0.0012384915025904775, "reaction_reagent": "", "index": 1}], "reaction_plausibility": 0.9999995231628418, "reaction_examples": 7336, "template_score": 0.03565889224410057, "reaction_reagent": "", "index": 0}, "SLScore": -25.233179092407227, "Ranking": 45, "Group": 2}, {"Pathway": {"ppg": 0.0, "as_product": 0, "smiles": "CC(C)Oc1ccc(-c2nc(-c3ccc4c(c3)CCN(CC(=O)NCCO)CC4)no2)cc1C#N", "as_reactant": 0, "child": [{"ppg": 0.0, "as_product": 0, "smiles": "CC(C)Oc1ccc(-c2nc(-c3ccc(CCCl)c(CCNCC(=O)NCCO)c3)no2)cc1C#N", "as_reactant": 0, "child": [{"ppg": 0.0, "as_product": 0, "smiles": "COC(=O)CNCCc1cc(-c2noc(-c3ccc(OC(C)C)c(C#N)c3)n2)ccc1CCCl", "as_reactant": 0, "child": [{"ppg": 0.0, "as_product": 0, "smiles": "COC(=O)CN(CCc1cc(-c2noc(-c3ccc(OC(C)C)c(C#N)c3)n2)ccc1CCCl)C(=O)OC(C)(C)C", "as_reactant": 0, "child": [{"ppg": 0.0, "as_product": 0, "smiles": "CC(C)Oc1ccc(-c2nc(-c3ccc(CCCl)c(CC=O)c3)no2)cc1C#N", "as_reactant": 0, "child": [{"ppg": 0.0, "as_product": 0, "smiles": "C=CCc1cc(-c2noc(-c3ccc(OC(C)C)c(C#N)c3)n2)ccc1CCCl", "as_reactant": 0, "child": [{"ppg": 0.0, "as_product": 0, "smiles": "C=CCc1cc(C(N)=NO)ccc1CCCl", "as_reactant": 0, "child": [{"ppg": 0.0, "as_product": 0, "smiles": "C=CCc1cc(C#N)ccc1CCCl", "as_reactant": 0, "child": []}], "reaction_plausibility": 0.9950867295265198, "reaction_examples": 1959, "template_score": 0.6286647915840149, "reaction_reagent": "[N].[O]", "index": 6}, {"ppg": 0.0, "as_product": 25, "smiles": "CC(C)Oc1ccc(C(=O)Cl)cc1C#N", "as_reactant": 202, "child": []}], "reaction_plausibility": 1.0, "reaction_examples": 85, "template_score": 0.04275163263082504, "reaction_reagent": "", "index": 5}], "reaction_plausibility": 0.99660325050354, "reaction_examples": 7070, "template_score": 0.6530410647392273, "reaction_reagent": "[O]", "index": 4}, {"ppg": 3.0, "as_product": 58, "smiles": "COC(=O)CNC(=O)OC(C)(C)C", "as_reactant": 411, "child": []}], "reaction_plausibility": 0.9999949932098389, "reaction_examples": 100, "template_score": 0.15068091452121735, "reaction_reagent": "", "index": 3}], "reaction_plausibility": 0.9923747181892395, "reaction_examples": 37091, "template_score": 0.010841047391295433, "reaction_reagent": "", "index": 2}, {"ppg": 1.0, "as_product": 2089, "smiles": "NCCO", "as_reactant": 18904, "child": []}], "reaction_plausibility": 0.9999346733093262, "reaction_examples": 2493, "template_score": 0.01033725868910551, "reaction_reagent": "", "index": 1}], "reaction_plausibility": 0.9999995231628418, "reaction_examples": 7336, "template_score": 0.03565889224410057, "reaction_reagent": "", "index": 0}, "SLScore": -26.371253967285156, "Ranking": 46, "Group": 3}, {"Pathway": {"ppg": 0.0, "as_product": 0, "smiles": "CC(C)Oc1ccc(-c2nc(-c3ccc4c(c3)CCN(CC(=O)NCCO)CC4)no2)cc1C#N", "as_reactant": 0, "child": [{"ppg": 0.0, "as_product": 0, "smiles": "CC(C)Oc1ccc(-c2nc(-c3ccc(CCNCC(=O)NCCO)c(CCCl)c3)no2)cc1C#N", "as_reactant": 0, "child": [{"ppg": 0.0, "as_product": 0, "smiles": "CC(C)Oc1ccc(-c2nc(-c3ccc(CCNCC(=O)O)c(CCCl)c3)no2)cc1C#N", "as_reactant": 0, "child": [{"ppg": 0.0, "as_product": 0, "smiles": "CC(C)Oc1ccc(-c2nc(-c3ccc(CCN)c(CCCl)c3)no2)cc1C#N", "as_reactant": 0, "child": [{"ppg": 0.0, "as_product": 0, "smiles": "CC(C)Oc1ccc(-c2nc(-c3ccc(CCOS(C)(=O)=O)c(CCCl)c3)no2)cc1C#N", "as_reactant": 0, "child": [{"ppg": 0.0, "as_product": 0, "smiles": "CC(C)Oc1ccc(-c2nc(-c3ccc(CCO)c(CCCl)c3)no2)cc1C#N", "as_reactant": 0, "child": [{"ppg": 0.0, "as_product": 0, "smiles": "CC(C)Oc1ccc(-c2nc(-c3ccc(CC(=O)O)c(CCCl)c3)no2)cc1C#N", "as_reactant": 0, "child": [{"ppg": 0.0, "as_product": 0, "smiles": "CC(C)Oc1ccc(-c2nc(-c3ccc(CC(=O)OC(C)(C)C)c(CCCl)c3)no2)cc1C#N", "as_reactant": 0, "child": [{"ppg": 0.0, "as_product": 0, "smiles": "CC(C)(C)OC(=O)Cc1ccc(C(=N)NO)cc1CCCl", "as_reactant": 0, "child": [{"ppg": 0.0, "as_product": 0, "smiles": "CC(C)(C)OC(=O)Cc1ccc(C#N)cc1CCCl", "as_reactant": 0, "child": []}], "reaction_plausibility": 0.8300408720970154, "reaction_examples": 671, "template_score": 0.9750449657440186, "reaction_reagent": "[N]~[O]", "index": 8}, {"ppg": 0.0, "as_product": 25, "smiles": "CC(C)Oc1ccc(C(=O)Cl)cc1C#N", "as_reactant": 202, "child": []}], "reaction_plausibility": 0.9999545812606812, "reaction_examples": 24, "template_score": 0.11081565916538239, "reaction_reagent": "", "index": 7}], "reaction_plausibility": 0.9997811913490295, "reaction_examples": 24281, "template_score": 0.2701649069786072, "reaction_reagent": "", "index": 6}], "reaction_plausibility": 0.9652435183525085, "reaction_examples": 10329, "template_score": 0.033926546573638916, "reaction_reagent": "", "index": 5}, {"ppg": 2.0, "as_product": 5606, "smiles": "CS(=O)(=O)Cl", "as_reactant": 69196, "child": []}], "reaction_plausibility": 0.9999963045120239, "reaction_examples": 33139, "template_score": 0.8827606439590454, "reaction_reagent": "", "index": 4}], "reaction_plausibility": 0.9948557615280151, "reaction_examples": 121, "template_score": 0.01013920921832323, "reaction_reagent": "[N]", "index": 3}, {"ppg": 1.0, "as_product": 593, "smiles": "O=CC(=O)O", "as_reactant": 4107, "child": []}], "reaction_plausibility": 0.998584508895874, "reaction_examples": 38, "template_score": 0.002936301054432988, "reaction_reagent": "", "index": 2}, {"ppg": 1.0, "as_product": 2089, "smiles": "NCCO", "as_reactant": 18904, "child": []}], "reaction_plausibility": 0.999995231628418, "reaction_examples": 46371, "template_score": 0.08604828268289566, "reaction_reagent": "", "index": 1}], "reaction_plausibility": 0.9999995231628418, "reaction_examples": 7336, "template_score": 0.03565889224410057, "reaction_reagent": "", "index": 0}, "SLScore": -31.69580841064453, "Ranking": 105, "Group": 4}, {"Pathway": {"ppg": 0.0, "as_product": 0, "smiles": "CC(C)Oc1ccc(-c2nc(-c3ccc4c(c3)CCN(CC(=O)NCCO)CC4)no2)cc1C#N", "as_reactant": 0, "child": [{"ppg": 0.0, "as_product": 0, "smiles": "CC(C)Oc1ccc(-c2nc(-c3ccc(CCCl)c(CCNCC(=O)NCCO)c3)no2)cc1C#N", "as_reactant": 0, "child": [{"ppg": 0.0, "as_product": 0, "smiles": "CC(C)Oc1ccc(-c2nc(-c3ccc(CCCl)c(CCNCC(=O)OCCN)c3)no2)cc1C#N", "as_reactant": 0, "child": [{"ppg": 0.0, "as_product": 0, "smiles": "CC(C)Oc1ccc(-c2nc(-c3ccc(CCCl)c(CCNCC(=O)OCCNC(=O)OC(C)(C)C)c3)no2)cc1C#N", "as_reactant": 0, "child": [{"ppg": 0.0, "as_product": 0, "smiles": "CC(C)(C)OC(=O)NCCOC(=O)CN", "as_reactant": 0, "child": [{"ppg": 0.0, "as_product": 0, "smiles": "CC(C)(C)OC(=O)NCCOC(=O)CNC(=O)OCc1ccccc1", "as_reactant": 0, "child": [{"ppg": 3.0, "as_product": 202, "smiles": "CC(C)(C)OC(=O)NCCO", "as_reactant": 1524, "child": []}, {"ppg": 1.0, "as_product": 232, "smiles": "O=C(O)CNC(=O)OCc1ccccc1", "as_reactant": 3850, "child": []}], "reaction_plausibility": 0.9675379395484924, "reaction_examples": 25942, "template_score": 0.24195408821105957, "reaction_reagent": "", "index": 5}], "reaction_plausibility": 0.9983265995979309, "reaction_examples": 1512, "template_score": 0.2597848176956177, "reaction_reagent": "", "index": 4}, {"ppg": 0.0, "as_product": 0, "smiles": "CC(C)Oc1ccc(-c2nc(-c3ccc(CCCl)c(CCOS(C)(=O)=O)c3)no2)cc1C#N", "as_reactant": 0, "child": [{"ppg": 0.0, "as_product": 0, "smiles": "CC(C)Oc1ccc(-c2nc(-c3ccc(CCCl)c(CCO)c3)no2)cc1C#N", "as_reactant": 0, "child": [{"ppg": 0.0, "as_product": 0, "smiles": "C=CCc1cc(-c2noc(-c3ccc(OC(C)C)c(C#N)c3)n2)ccc1CCCl", "as_reactant": 0, "child": [{"ppg": 0.0, "as_product": 0, "smiles": "C=CCc1cc(C(N)=NO)ccc1CCCl", "as_reactant": 0, "child": [{"ppg": 0.0, "as_product": 0, "smiles": "C=CCc1cc(C#N)ccc1CCCl", "as_reactant": 0, "child": []}], "reaction_plausibility": 0.9950867295265198, "reaction_examples": 1959, "template_score": 0.6286647915840149, "reaction_reagent": "[N].[O]", "index": 9}, {"ppg": 0.0, "as_product": 25, "smiles": "CC(C)Oc1ccc(C(=O)Cl)cc1C#N", "as_reactant": 202, "child": []}], "reaction_plausibility": 1.0, "reaction_examples": 85, "template_score": 0.04275163263082504, "reaction_reagent": "", "index": 8}], "reaction_plausibility": 0.9962226152420044, "reaction_examples": 1045, "template_score": 0.033863771706819534, "reaction_reagent": "[O]", "index": 7}, {"ppg": 2.0, "as_product": 5606, "smiles": "CS(=O)(=O)Cl", "as_reactant": 69196, "child": []}], "reaction_plausibility": 0.9999963045120239, "reaction_examples": 33139, "template_score": 0.8827606439590454, "reaction_reagent": "", "index": 6}], "reaction_plausibility": 0.9999845027923584, "reaction_examples": 10, "template_score": 0.16798339784145355, "reaction_reagent": "", "index": 3}], "reaction_plausibility": 0.9998735189437866, "reaction_examples": 29623, "template_score": 0.11602360755205154, "reaction_reagent": "", "index": 2}], "reaction_plausibility": 0.9995489716529846, "reaction_examples": 541, "template_score": 0.009575000032782555, "reaction_reagent": "", "index": 1}], "reaction_plausibility": 0.9999995231628418, "reaction_examples": 7336, "template_score": 0.03565889224410057, "reaction_reagent": "", "index": 0}, "SLScore": -32.06875991821289, "Ranking": 120, "Group": 5}, {"Pathway": {"ppg": 0.0, "as_product": 0, "smiles": "CC(C)Oc1ccc(-c2nc(-c3ccc4c(c3)CCN(CC(=O)NCCO)CC4)no2)cc1C#N", "as_reactant": 0, "child": [{"ppg": 0.0, "as_product": 0, "smiles": "CC(C)Oc1ccc(-c2nc(-c3ccc(CCCl)c(CCNCC(=O)NCCO)c3)no2)cc1C#N", "as_reactant": 0, "child": [{"ppg": 0.0, "as_product": 0, "smiles": "CC(C)Oc1ccc(-c2nc(-c3ccc(CCCl)c(CCNCC(=O)OCCN)c3)no2)cc1C#N", "as_reactant": 0, "child": [{"ppg": 0.0, "as_product": 0, "smiles": "C=CCOC(=O)NCCOC(=O)CNCCc1cc(-c2noc(-c3ccc(OC(C)C)c(C#N)c3)n2)ccc1CCCl", "as_reactant": 0, "child": [{"ppg": 0.0, "as_product": 0, "smiles": "C=CCOC(=O)NCCOC(=O)CN", "as_reactant": 0, "child": [{"ppg": 0.0, "as_product": 0, "smiles": "C=CCOC(=O)NCCOC(=O)CNC(=O)OC(C)(C)C", "as_reactant": 0, "child": [{"ppg": 4.0, "as_product": 1270, "smiles": "C=CCO", "as_reactant": 14970, "child": []}, {"ppg": 0.0, "as_product": 0, "smiles": "CC(C)(C)OC(=O)NCC(=O)OCCNC(=O)O", "as_reactant": 0, "child": [{"ppg": 5.0, "as_product": 20, "smiles": "CC(C)(C)OC(=O)NCC(=O)Oc1ccc([N+](=O)[O-])cc1", "as_reactant": 139, "child": []}, {"ppg": 0.0, "as_product": 5, "smiles": "O=C(O)NCCO", "as_reactant": 2, "child": []}], "reaction_plausibility": 0.9837045073509216, "reaction_examples": 15, "template_score": 0.062151096761226654, "reaction_reagent": "", "index": 6}], "reaction_plausibility": 0.9988120794296265, "reaction_examples": 7237, "template_score": 0.24938713014125824, "reaction_reagent": "", "index": 5}], "reaction_plausibility": 0.96811443567276, "reaction_examples": 3020, "template_score": 0.6903781890869141, "reaction_reagent": "", "index": 4}, {"ppg": 0.0, "as_product": 0, "smiles": "CC(C)Oc1ccc(-c2nc(-c3ccc(CCCl)c(CCOS(C)(=O)=O)c3)no2)cc1C#N", "as_reactant": 0, "child": [{"ppg": 0.0, "as_product": 0, "smiles": "CC(C)Oc1ccc(-c2nc(-c3ccc(CCCl)c(CCO)c3)no2)cc1C#N", "as_reactant": 0, "child": [{"ppg": 0.0, "as_product": 0, "smiles": "C=CCc1cc(-c2noc(-c3ccc(OC(C)C)c(C#N)c3)n2)ccc1CCCl", "as_reactant": 0, "child": [{"ppg": 0.0, "as_product": 0, "smiles": "C=CCc1cc(-c2noc(-c3ccc(F)c(C#N)c3)n2)ccc1CCCl", "as_reactant": 0, "child": [{"ppg": 0.0, "as_product": 0, "smiles": "C=CCc1cc(C(N)=NO)ccc1CCCl", "as_reactant": 0, "child": [{"ppg": 0.0, "as_product": 0, "smiles": "C=CCc1cc(C#N)ccc1CCCl", "as_reactant": 0, "child": []}], "reaction_plausibility": 0.9950867295265198, "reaction_examples": 1959, "template_score": 0.6286647915840149, "reaction_reagent": "[N].[O]", "index": 11}, {"ppg": 0.0, "as_product": 4, "smiles": "N#Cc1cc(C(=O)Cl)ccc1F", "as_reactant": 52, "child": []}], "reaction_plausibility": 0.9999982118606567, "reaction_examples": 85, "template_score": 0.005751065444201231, "reaction_reagent": "", "index": 10}, {"ppg": 1.0, "as_product": 2805, "smiles": "CC(C)O", "as_reactant": 24765, "child": []}], "reaction_plausibility": 0.9996894598007202, "reaction_examples": 3603, "template_score": 0.28312739729881287, "reaction_reagent": "", "index": 9}], "reaction_plausibility": 0.9962226152420044, "reaction_examples": 1045, "template_score": 0.033863771706819534, "reaction_reagent": "[O]", "index": 8}, {"ppg": 2.0, "as_product": 5606, "smiles": "CS(=O)(=O)Cl", "as_reactant": 69196, "child": []}], "reaction_plausibility": 0.9999963045120239, "reaction_examples": 33139, "template_score": 0.8827606439590454, "reaction_reagent": "", "index": 7}], "reaction_plausibility": 0.9999566078186035, "reaction_examples": 10, "template_score": 0.09779635071754456, "reaction_reagent": "", "index": 3}], "reaction_plausibility": 0.9984347224235535, "reaction_examples": 346, "template_score": 0.03097521699965, "reaction_reagent": "", "index": 2}], "reaction_plausibility": 0.9995489716529846, "reaction_examples": 541, "template_score": 0.009575000032782555, "reaction_reagent": "", "index": 1}], "reaction_plausibility": 0.9999995231628418, "reaction_examples": 7336, "template_score": 0.03565889224410057, "reaction_reagent": "", "index": 0}, "SLScore": -41.247745513916016, "Ranking": 262, "Group": 6}, {"Pathway": {"ppg": 0.0, "as_product": 0, "smiles": "CC(C)Oc1ccc(-c2nc(-c3ccc4c(c3)CCN(CC(=O)NCCO)CC4)no2)cc1C#N", "as_reactant": 0, "child": [{"ppg": 0.0, "as_product": 0, "smiles": "CC(C)Oc1ccc(-c2nc(-c3ccc(CCCl)c(CCNCC(=O)NCCO)c3)no2)cc1C#N", "as_reactant": 0, "child": [{"ppg": 0.0, "as_product": 0, "smiles": "CC(C)Oc1ccc(-c2nc(-c3ccc(CCCl)c(CCNCC(=O)OCCN)c3)no2)cc1C#N", "as_reactant": 0, "child": [{"ppg": 0.0, "as_product": 0, "smiles": "CC(C)Oc1ccc(-c2nc(-c3ccc(CCCl)c(CCNCC(=O)OCCNC(=O)OCc4ccccc4)c3)no2)cc1C#N", "as_reactant": 0, "child": [{"ppg": 0.0, "as_product": 0, "smiles": "CC(C)Oc1ccc(-c2nc(-c3ccc(CCCl)c(CCOS(C)(=O)=O)c3)no2)cc1C#N", "as_reactant": 0, "child": [{"ppg": 0.0, "as_product": 0, "smiles": "CC(C)Oc1ccc(-c2nc(-c3ccc(CCCl)c(CCO)c3)no2)cc1C#N", "as_reactant": 0, "child": [{"ppg": 0.0, "as_product": 0, "smiles": "CC(C)Oc1ccc(-c2nc(-c3ccc(CCCl)c(CC=O)c3)no2)cc1C#N", "as_reactant": 0, "child": [{"ppg": 0.0, "as_product": 0, "smiles": "C=CCc1cc(-c2noc(-c3ccc(OC(C)C)c(C#N)c3)n2)ccc1CCCl", "as_reactant": 0, "child": [{"ppg": 0.0, "as_product": 0, "smiles": "C=CCc1cc(C(N)=NO)ccc1CCCl", "as_reactant": 0, "child": [{"ppg": 0.0, "as_product": 0, "smiles": "C=CCc1cc(C#N)ccc1CCCl", "as_reactant": 0, "child": []}], "reaction_plausibility": 0.9950867295265198, "reaction_examples": 1959, "template_score": 0.6286647915840149, "reaction_reagent": "[N].[O]", "index": 8}, {"ppg": 0.0, "as_product": 25, "smiles": "CC(C)Oc1ccc(C(=O)Cl)cc1C#N", "as_reactant": 202, "child": []}], "reaction_plausibility": 1.0, "reaction_examples": 85, "template_score": 0.04275163263082504, "reaction_reagent": "", "index": 7}], "reaction_plausibility": 0.99660325050354, "reaction_examples": 7070, "template_score": 0.6530410647392273, "reaction_reagent": "[O]", "index": 6}], "reaction_plausibility": 0.9963089823722839, "reaction_examples": 11110, "template_score": 0.050340939313173294, "reaction_reagent": "", "index": 5}, {"ppg": 2.0, "as_product": 5606, "smiles": "CS(=O)(=O)Cl", "as_reactant": 69196, "child": []}], "reaction_plausibility": 0.9999963045120239, "reaction_examples": 33139, "template_score": 0.8827606439590454, "reaction_reagent": "", "index": 4}, {"ppg": 0.0, "as_product": 0, "smiles": "NCC(=O)OCCNC(=O)OCc1ccccc1", "as_reactant": 0, "child": [{"ppg": 0.0, "as_product": 0, "smiles": "CC(C)(C)OC(=O)NCC(=O)OCCNC(=O)OCc1ccccc1", "as_reactant": 0, "child": [{"ppg": 0.0, "as_product": 0, "smiles": "CC(C)(C)OC(=O)NCC(=O)OCCNC(=O)O", "as_reactant": 0, "child": [{"ppg": 1.0, "as_product": 283, "smiles": "CC(C)(C)OC(=O)NCC(=O)O", "as_reactant": 7615, "child": []}, {"ppg": 0.0, "as_product": 5, "smiles": "O=C(O)NCCO", "as_reactant": 2, "child": []}], "reaction_plausibility": 0.9501753449440002, "reaction_examples": 7237, "template_score": 0.04259561374783516, "reaction_reagent": "", "index": 11}, {"ppg": 1.0, "as_product": 5868, "smiles": "OCc1ccccc1", "as_reactant": 44306, "child": []}], "reaction_plausibility": 0.9992948770523071, "reaction_examples": 2743, "template_score": 0.023905575275421143, "reaction_reagent": "", "index": 10}], "reaction_plausibility": 0.9785271286964417, "reaction_examples": 3020, "template_score": 0.7988083362579346, "reaction_reagent": "", "index": 9}], "reaction_plausibility": 0.9997815489768982, "reaction_examples": 10, "template_score": 0.29546210169792175, "reaction_reagent": "", "index": 3}], "reaction_plausibility": 0.998991072177887, "reaction_examples": 7751, "template_score": 0.01096899714320898, "reaction_reagent": "", "index": 2}], "reaction_plausibility": 0.9995489716529846, "reaction_examples": 541, "template_score": 0.009575000032782555, "reaction_reagent": "", "index": 1}], "reaction_plausibility": 0.9999995231628418, "reaction_examples": 7336, "template_score": 0.03565889224410057, "reaction_reagent": "", "index": 0}, "SLScore": -42.08285903930664, "Ranking": 273, "Group": 7}], "Patent_number": "US20120101083A1"}, {"Patent_tree": {"Pathway": {"smiles": "Cc1cc(OCC(=O)OC2COC2)ccc1N1C(=O)CSC1c1ccc(F)cc1", "ID": 941, "record_data": [], "record_ID": 544, "child": [{"smiles": "Cc1cc(OCC(=O)O)ccc1N1C(=O)CSC1c1ccc(F)cc1", "ID": 120, "record_data": [], "record_ID": 66, "child": [{"smiles": "COC(=O)COc1ccc(N2C(=O)CSC2c2ccc(F)cc2)c(C)c1", "ID": 114, "record_data": [], "record_ID": 61, "child": [{"smiles": "COC(=O)COc1ccc(N)c(C)c1", "ID": 109, "record_data": [], "record_ID": 57, "child": [{"smiles": "COC(=O)CCl", "ID": 107, "record_data": null, "record_ID": -1, "child": []}, {"smiles": "Cc1cc(O)ccc1N", "ID": 108, "record_data": null, "record_ID": -1, "child": []}], "namerxn": "1.7.9", "rxnsmiles": "[CH3:1][c:2]1[cH:3][c:4]([cH:5][cH:6][c:7]1[NH2:8])[OH:9].[CH3:10][O:11][C:12](=[O:13])[CH2:14]Cl>CC(C)=O.O=C(O[K])O[K]>[CH3:10][O:11][C:12](=[O:13])[CH2:14][O:9][c:4]1[cH:5][cH:6][c:7]([c:2]([cH:3]1)[CH3:1])[NH2:8]", "curated_rxnsmiles": "Cl[CH2:5][C:3]([O:2][CH3:1])=[O:4].[OH:6][c:7]1[cH:8][cH:9][c:10]([NH2:11])[c:12]([CH3:13])[cH:14]1>CC(C)=O.O=C(O[K])O[K]>[CH3:1][O:2][C:3](=[O:4])[CH2:5][O:6][c:7]1[cH:8][cH:9][c:10]([NH2:11])[c:12]([CH3:13])[cH:14]1", "index": 3}, {"smiles": "O=C(O)CS", "ID": 1, "record_data": null, "record_ID": -1, "child": []}, {"smiles": "O=Cc1ccc(F)cc1", "ID": 2, "record_data": null, "record_ID": -1, "child": []}], "namerxn": "", "rxnsmiles": "[CH3:1][O:2][C:3](=[O:4])[CH2:5][O:6][c:7]1[cH:8][cH:9][c:10]([c:11]([cH:12]1)[CH3:13])[NH2:14].O=[C:15]([OH:16])[CH2:17][SH:18].O=[CH:19][c:20]1[cH:21][cH:22][c:23]([cH:24][cH:25]1)[F:26]>[Na+].[Na+].Cc1ccccc1.[O-]S([O-])(=O)=O>[CH3:1][O:2][C:3](=[O:4])[CH2:5][O:6][c:7]1[cH:8][cH:9][c:10]([c:11]([cH:12]1)[CH3:13])[N:14]1[C:15]([CH2:17][S:18][CH:19]1[c:20]1[cH:25][cH:24][c:23]([cH:22][cH:21]1)[F:26])=[O:16] |f:3.4.6|", "curated_rxnsmiles": "O=[CH:16][c:17]1[cH:18][cH:19][c:20]([F:21])[cH:22][cH:23]1.O[C:12](=[O:13])[CH2:14][SH:15].[CH3:1][O:2][C:3](=[O:4])[CH2:5][O:6][c:7]1[cH:8][cH:9][c:10]([NH2:11])[c:24]([CH3:25])[cH:26]1>Cc1ccccc1.O=S(=O)([O-])[O-].[Na+].[Na+]>[CH3:1][O:2][C:3](=[O:4])[CH2:5][O:6][c:7]1[cH:8][cH:9][c:10]([N:11]2[C:12](=[O:13])[CH2:14][S:15][CH:16]2[c:17]2[cH:18][cH:19][c:20]([F:21])[cH:22][cH:23]2)[c:24]([CH3:25])[cH:26]1", "index": 2}], "namerxn": "6.2.2", "rxnsmiles": "C[O:1][C:2](=[O:3])[CH2:4][O:5][c:6]1[cH:7][cH:8][c:9]([c:10]([cH:11]1)[CH3:12])[N:13]1[C:14]([CH2:15][S:16][CH:17]1[c:18]1[cH:19][cH:20][c:21]([cH:22][cH:23]1)[F:24])=[O:25]>[Na+].CO.[OH-]>[CH3:12][c:10]1[cH:11][c:6]([cH:7][cH:8][c:9]1[N:13]1[C:14]([CH2:15][S:16][CH:17]1[c:18]1[cH:19][cH:20][c:21]([cH:22][cH:23]1)[F:24])=[O:25])[O:5][CH2:4][C:2](=[O:3])[OH:1] |f:1.3|", "curated_rxnsmiles": "C[O:9][C:7]([CH2:6][O:5][c:4]1[cH:3][c:2]([CH3:1])[c:12]([N:13]2[C:14](=[O:15])[CH2:16][S:17][CH:18]2[c:19]2[cH:20][cH:21][c:22]([F:23])[cH:24][cH:25]2)[cH:11][cH:10]1)=[O:8]>CO.[Na+].[OH-]>[CH3:1][c:2]1[cH:3][c:4]([O:5][CH2:6][C:7](=[O:8])[OH:9])[cH:10][cH:11][c:12]1[N:13]1[C:14](=[O:15])[CH2:16][S:17][CH:18]1[c:19]1[cH:20][cH:21][c:22]([F:23])[cH:24][cH:25]1", "index": 1}, {"smiles": "OC1COC1", "ID": 750, "record_data": null, "record_ID": -1, "child": []}], "namerxn": "2.6.2", "rxnsmiles": "[CH3:1][c:2]1[cH:3][c:4]([cH:5][cH:6][c:7]1[N:8]1[C:9]([CH2:10][S:11][CH:12]1[c:13]1[cH:14][cH:15][c:16]([cH:17][cH:18]1)[F:19])=[O:20])[O:21][CH2:22][C:23](=[O:24])O.[OH:25][CH:26]1[CH2:27][O:28][CH2:29]1>CCN=C=NCCCN(C)C.CN(C)c1ccncc1.ClCCl>[CH3:1][c:2]1[cH:3][c:4]([cH:5][cH:6][c:7]1[N:8]1[C:9]([CH2:10][S:11][CH:12]1[c:13]1[cH:14][cH:15][c:16]([cH:17][cH:18]1)[F:19])=[O:20])[O:21][CH2:22][C:23](=[O:24])[O:25][CH:26]1[CH2:29][O:28][CH2:27]1", "curated_rxnsmiles": "O[C:7]([CH2:6][O:5][c:4]1[cH:3][c:2]([CH3:1])[c:16]([N:17]2[C:18](=[O:19])[CH2:20][S:21][CH:22]2[c:23]2[cH:24][cH:25][c:26]([F:27])[cH:28][cH:29]2)[cH:15][cH:14]1)=[O:8].[OH:9][CH:10]1[CH2:11][O:12][CH2:13]1>CCN=C=NCCCN(C)C.CN(C)c1ccncc1.ClCCl>[CH3:1][c:2]1[cH:3][c:4]([O:5][CH2:6][C:7](=[O:8])[O:9][CH:10]2[CH2:11][O:12][CH2:13]2)[cH:14][cH:15][c:16]1[N:17]1[C:18](=[O:19])[CH2:20][S:21][CH:22]1[c:23]1[cH:24][cH:25][c:26]([F:27])[cH:28][cH:29]1", "index": 0}, "SLScore": -14.50313663482666, "Ranking": 1}, "ASKCOS_tree": [{"Pathway": {"ppg": 0.0, "as_product": 0, "smiles": "Cc1cc(OCC(=O)OC2COC2)ccc1N1C(=O)CSC1c1ccc(F)cc1", "as_reactant": 0, "child": [{"ppg": 0.0, "as_product": 0, "smiles": "CS(=O)(=O)OCC(=O)OC1COC1", "as_reactant": 0, "child": [{"ppg": 2.0, "as_product": 5606, "smiles": "CS(=O)(=O)Cl", "as_reactant": 69196, "child": []}, {"ppg": 0.0, "as_product": 0, "smiles": "O=C(CO)OC1COC1", "as_reactant": 0, "child": [{"ppg": 0.0, "as_product": 0, "smiles": "CC(=O)OCC(=O)OC1COC1", "as_reactant": 0, "child": [{"ppg": 7.0, "as_product": 44, "smiles": "CC(=O)OCC(=O)O", "as_reactant": 177, "child": []}, {"ppg": 6.0, "as_product": 14, "smiles": "OC1COC1", "as_reactant": 127, "child": []}], "reaction_plausibility": 0.999900221824646, "reaction_examples": 18665, "template_score": 0.03895537555217743, "reaction_reagent": "", "index": 3}], "reaction_plausibility": 0.7705858945846558, "reaction_examples": 26861, "template_score": 0.01176840253174305, "reaction_reagent": "", "index": 2}], "reaction_plausibility": 0.9996627569198608, "reaction_examples": 33548, "template_score": 0.9103842973709106, "reaction_reagent": "", "index": 1}, {"ppg": 0.0, "as_product": 0, "smiles": "Cc1cc(O)ccc1N1C(=O)CSC1c1ccc(F)cc1", "as_reactant": 0, "child": [{"ppg": 2.0, "as_product": 91, "smiles": "Cc1cc(O)ccc1N", "as_reactant": 588, "child": []}, {"ppg": 1.0, "as_product": 405, "smiles": "O=C(O)CS", "as_reactant": 12466, "child": []}, {"ppg": 1.0, "as_product": 1446, "smiles": "O=Cc1ccc(F)cc1", "as_reactant": 25916, "child": []}], "reaction_plausibility": 0.9859717488288879, "reaction_examples": 317, "template_score": 0.342960923910141, "reaction_reagent": "", "index": 4}], "reaction_plausibility": 0.9967918992042542, "reaction_examples": 1147, "template_score": 0.10541509091854095, "reaction_reagent": "", "index": 0}, "SLScore": -19.4627742767334, "Ranking": 2, "Group": 1}, {"Pathway": {"ppg": 0.0, "as_product": 0, "smiles": "Cc1cc(OCC(=O)OC2COC2)ccc1N1C(=O)CSC1c1ccc(F)cc1", "as_reactant": 0, "child": [{"ppg": 0.0, "as_product": 0, "smiles": "Cc1cc(OCC(=O)OC2COC2)ccc1I", "as_reactant": 0, "child": [{"ppg": 0.0, "as_product": 0, "smiles": "Cc1cc(OCC(=O)OC2COC2)c(I)cc1I", "as_reactant": 0, "child": [{"ppg": 0.0, "as_product": 0, "smiles": "Cc1cc(OCC(=O)Cl)c(I)cc1I", "as_reactant": 0, "child": [{"ppg": 0.0, "as_product": 0, "smiles": "Cc1cc(OCC(=O)O)c(I)cc1I", "as_reactant": 0, "child": [{"ppg": 20.0, "as_product": 49, "smiles": "Cc1cccc(OCC(=O)O)c1", "as_reactant": 182, "child": []}], "reaction_plausibility": 0.9573042392730713, "reaction_examples": 834, "template_score": 0.0889742523431778, "reaction_reagent": "[I]", "index": 4}], "reaction_plausibility": 0.9981887936592102, "reaction_examples": 26695, "template_score": 0.7987062335014343, "reaction_reagent": "[Cl]", "index": 3}, {"ppg": 6.0, "as_product": 14, "smiles": "OC1COC1", "as_reactant": 127, "child": []}], "reaction_plausibility": 0.9999793767929077, "reaction_examples": 19227, "template_score": 0.006658231373876333, "reaction_reagent": "", "index": 2}], "reaction_plausibility": 0.9224535226821899, "reaction_examples": 847, "template_score": 0.005811389535665512, "reaction_reagent": "", "index": 1}, {"ppg": 0.0, "as_product": 1, "smiles": "O=C1CSC(c2ccc(F)cc2)N1", "as_reactant": 4, "child": [{"ppg": 0.0, "as_product": 0, "smiles": "CC(C)(C)OC(=O)N1C(=O)CSC1c1ccc(F)cc1", "as_reactant": 0, "child": [{"ppg": 2.0, "as_product": 162, "smiles": "CC(C)(C)OC(N)=O", "as_reactant": 4404, "child": []}, {"ppg": 1.0, "as_product": 405, "smiles": "O=C(O)CS", "as_reactant": 12466, "child": []}, {"ppg": 1.0, "as_product": 1446, "smiles": "O=Cc1ccc(F)cc1", "as_reactant": 25916, "child": []}], "reaction_plausibility": 0.9999990463256836, "reaction_examples": 172, "template_score": 0.0024894587695598602, "reaction_reagent": "", "index": 6}], "reaction_plausibility": 0.9924818873405457, "reaction_examples": 665, "template_score": 0.01136354636400938, "reaction_reagent": "", "index": 5}], "reaction_plausibility": 0.9993139505386353, "reaction_examples": 1172, "template_score": 0.010513713583350182, "reaction_reagent": "", "index": 0}, "SLScore": -20.090618133544922, "Ranking": 5, "Group": 2}, {"Pathway": {"ppg": 0.0, "as_product": 0, "smiles": "Cc1cc(OCC(=O)OC2COC2)ccc1N1C(=O)CSC1c1ccc(F)cc1", "as_reactant": 0, "child": [{"ppg": 0.0, "as_product": 0, "smiles": "Cc1cc(OCC(=O)OC2COC2)ccc1I", "as_reactant": 0, "child": [{"ppg": 0.0, "as_product": 0, "smiles": "Cc1cc(OCC(=O)OC2COC2)c(I)cc1I", "as_reactant": 0, "child": [{"ppg": 0.0, "as_product": 19, "smiles": "Cc1cc(O)c(I)cc1I", "as_reactant": 30, "child": [{"ppg": 0.0, "as_product": 7, "smiles": "COc1cc(C)c(I)cc1I", "as_reactant": 2, "child": [{"ppg": 1.0, "as_product": 157, "smiles": "COc1cccc(C)c1", "as_reactant": 1220, "child": []}], "reaction_plausibility": 0.8511220812797546, "reaction_examples": 834, "template_score": 0.11954353749752045, "reaction_reagent": "[I]", "index": 4}], "reaction_plausibility": 0.8998476266860962, "reaction_examples": 30997, "template_score": 0.04364592581987381, "reaction_reagent": "", "index": 3}, {"ppg": 0.0, "as_product": 0, "smiles": "O=C(CBr)OC1COC1", "as_reactant": 0, "child": [{"ppg": 1.0, "as_product": 179, "smiles": "O=C(Br)CBr", "as_reactant": 5652, "child": []}, {"ppg": 6.0, "as_product": 14, "smiles": "OC1COC1", "as_reactant": 127, "child": []}], "reaction_plausibility": 0.9995529055595398, "reaction_examples": 1049, "template_score": 0.2368740439414978, "reaction_reagent": "", "index": 5}], "reaction_plausibility": 0.9997307658195496, "reaction_examples": 25655, "template_score": 0.013290409930050373, "reaction_reagent": "", "index": 2}], "reaction_plausibility": 0.9224535226821899, "reaction_examples": 847, "template_score": 0.005811389535665512, "reaction_reagent": "", "index": 1}, {"ppg": 0.0, "as_product": 1, "smiles": "O=C1CSC(c2ccc(F)cc2)N1", "as_reactant": 4, "child": [{"ppg": 0.0, "as_product": 0, "smiles": "CC(C)(C)OC(=O)N1C(=O)CSC1c1ccc(F)cc1", "as_reactant": 0, "child": [{"ppg": 2.0, "as_product": 162, "smiles": "CC(C)(C)OC(N)=O", "as_reactant": 4404, "child": []}, {"ppg": 1.0, "as_product": 405, "smiles": "O=C(O)CS", "as_reactant": 12466, "child": []}, {"ppg": 1.0, "as_product": 1446, "smiles": "O=Cc1ccc(F)cc1", "as_reactant": 25916, "child": []}], "reaction_plausibility": 0.9999990463256836, "reaction_examples": 172, "template_score": 0.0024894587695598602, "reaction_reagent": "", "index": 7}], "reaction_plausibility": 0.9924818873405457, "reaction_examples": 665, "template_score": 0.01136354636400938, "reaction_reagent": "", "index": 6}], "reaction_plausibility": 0.9993139505386353, "reaction_examples": 1172, "template_score": 0.010513713583350182, "reaction_reagent": "", "index": 0}, "SLScore": -20.278732299804688, "Ranking": 6, "Group": 3}, {"Pathway": {"ppg": 0.0, "as_product": 0, "smiles": "Cc1cc(OCC(=O)OC2COC2)ccc1N1C(=O)CSC1c1ccc(F)cc1", "as_reactant": 0, "child": [{"ppg": 0.0, "as_product": 0, "smiles": "Cc1cc(OCC(=O)OC2COC2)ccc1I", "as_reactant": 0, "child": [{"ppg": 0.0, "as_product": 0, "smiles": "Cc1cc(OCC(=O)OC2COC2)c(I)cc1I", "as_reactant": 0, "child": [{"ppg": 0.0, "as_product": 0, "smiles": "Cc1cc(OCC(=O)Cl)c(I)cc1I", "as_reactant": 0, "child": [{"ppg": 0.0, "as_product": 0, "smiles": "Cc1cc(OCC(=O)O)c(I)cc1I", "as_reactant": 0, "child": [{"ppg": 0.0, "as_product": 0, "smiles": "Cc1cc(OCC(=O)O)ccc1I", "as_reactant": 0, "child": [{"ppg": 25.0, "as_product": 0, "smiles": "Cc1cc(O)ccc1I", "as_reactant": 0, "child": []}, {"ppg": 1.0, "as_product": 341, "smiles": "O=C(O)CBr", "as_reactant": 6251, "child": []}], "reaction_plausibility": 0.9414694905281067, "reaction_examples": 155, "template_score": 0.054823990911245346, "reaction_reagent": "", "index": 5}], "reaction_plausibility": 0.900199294090271, "reaction_examples": 9581, "template_score": 0.051460277289152145, "reaction_reagent": "[I]", "index": 4}], "reaction_plausibility": 0.9981887936592102, "reaction_examples": 26695, "template_score": 0.7987062335014343, "reaction_reagent": "[Cl]", "index": 3}, {"ppg": 6.0, "as_product": 14, "smiles": "OC1COC1", "as_reactant": 127, "child": []}], "reaction_plausibility": 0.9999793767929077, "reaction_examples": 19227, "template_score": 0.006658231373876333, "reaction_reagent": "", "index": 2}], "reaction_plausibility": 0.9224535226821899, "reaction_examples": 847, "template_score": 0.005811389535665512, "reaction_reagent": "", "index": 1}, {"ppg": 0.0, "as_product": 1, "smiles": "O=C1CSC(c2ccc(F)cc2)N1", "as_reactant": 4, "child": [{"ppg": 0.0, "as_product": 0, "smiles": "CC(C)(C)OC(=O)N1C(=O)CSC1c1ccc(F)cc1", "as_reactant": 0, "child": [{"ppg": 2.0, "as_product": 162, "smiles": "CC(C)(C)OC(N)=O", "as_reactant": 4404, "child": []}, {"ppg": 1.0, "as_product": 405, "smiles": "O=C(O)CS", "as_reactant": 12466, "child": []}, {"ppg": 1.0, "as_product": 1446, "smiles": "O=Cc1ccc(F)cc1", "as_reactant": 25916, "child": []}], "reaction_plausibility": 0.9999990463256836, "reaction_examples": 172, "template_score": 0.0024894587695598602, "reaction_reagent": "", "index": 7}], "reaction_plausibility": 0.9924818873405457, "reaction_examples": 665, "template_score": 0.01136354636400938, "reaction_reagent": "", "index": 6}], "reaction_plausibility": 0.9993139505386353, "reaction_examples": 1172, "template_score": 0.010513713583350182, "reaction_reagent": "", "index": 0}, "SLScore": -20.91788673400879, "Ranking": 13, "Group": 4}, {"Pathway": {"ppg": 0.0, "as_product": 0, "smiles": "Cc1cc(OCC(=O)OC2COC2)ccc1N1C(=O)CSC1c1ccc(F)cc1", "as_reactant": 0, "child": [{"ppg": 0.0, "as_product": 0, "smiles": "Cc1cc(OCC(=O)OC2COC2)ccc1I", "as_reactant": 0, "child": [{"ppg": 0.0, "as_product": 0, "smiles": "Cc1cc(OCC(=O)OC2COC2)c(I)cc1I", "as_reactant": 0, "child": [{"ppg": 0.0, "as_product": 0, "smiles": "Cc1cc(OCC(=O)Cl)c(I)cc1I", "as_reactant": 0, "child": [{"ppg": 0.0, "as_product": 0, "smiles": "Cc1cc(OCC(=O)O)c(I)cc1I", "as_reactant": 0, "child": [{"ppg": 20.0, "as_product": 49, "smiles": "Cc1cccc(OCC(=O)O)c1", "as_reactant": 182, "child": []}], "reaction_plausibility": 0.9573042392730713, "reaction_examples": 834, "template_score": 0.0889742523431778, "reaction_reagent": "[I]", "index": 4}], "reaction_plausibility": 0.9981887936592102, "reaction_examples": 26695, "template_score": 0.7987062335014343, "reaction_reagent": "[Cl]", "index": 3}, {"ppg": 6.0, "as_product": 14, "smiles": "OC1COC1", "as_reactant": 127, "child": []}], "reaction_plausibility": 0.9999793767929077, "reaction_examples": 19227, "template_score": 0.006658231373876333, "reaction_reagent": "", "index": 2}], "reaction_plausibility": 0.9224535226821899, "reaction_examples": 847, "template_score": 0.005811389535665512, "reaction_reagent": "", "index": 1}, {"ppg": 0.0, "as_product": 1, "smiles": "O=C1CSC(c2ccc(F)cc2)N1", "as_reactant": 4, "child": [{"ppg": 25.0, "as_product": 47, "smiles": "NC(=O)CS", "as_reactant": 349, "child": []}, {"ppg": 1.0, "as_product": 1446, "smiles": "O=Cc1ccc(F)cc1", "as_reactant": 25916, "child": []}], "reaction_plausibility": 0.9999783039093018, "reaction_examples": 11, "template_score": 0.007809060160070658, "reaction_reagent": "", "index": 5}], "reaction_plausibility": 0.9993139505386353, "reaction_examples": 1172, "template_score": 0.010513713583350182, "reaction_reagent": "", "index": 0}, "SLScore": -21.23955535888672, "Ranking": 15, "Group": 5}, {"Pathway": {"ppg": 0.0, "as_product": 0, "smiles": "Cc1cc(OCC(=O)OC2COC2)ccc1N1C(=O)CSC1c1ccc(F)cc1", "as_reactant": 0, "child": [{"ppg": 0.0, "as_product": 0, "smiles": "Cc1cc(OCC(=O)OC2COC2)ccc1I", "as_reactant": 0, "child": [{"ppg": 0.0, "as_product": 0, "smiles": "Cc1cc(OCC(=O)OC2COC2)c(I)cc1I", "as_reactant": 0, "child": [{"ppg": 0.0, "as_product": 0, "smiles": "Cc1cc(OCC(=O)Cl)c(I)cc1I", "as_reactant": 0, "child": [{"ppg": 0.0, "as_product": 0, "smiles": "Cc1cc(OCC(=O)O)c(I)cc1I", "as_reactant": 0, "child": [{"ppg": 0.0, "as_product": 0, "smiles": "Cc1cc(OCC(=O)O)ccc1I", "as_reactant": 0, "child": [{"ppg": 20.0, "as_product": 49, "smiles": "Cc1cccc(OCC(=O)O)c1", "as_reactant": 182, "child": []}], "reaction_plausibility": 0.9510506391525269, "reaction_examples": 9581, "template_score": 0.005061527248471975, "reaction_reagent": "[I]", "index": 5}], "reaction_plausibility": 0.900199294090271, "reaction_examples": 9581, "template_score": 0.051460277289152145, "reaction_reagent": "[I]", "index": 4}], "reaction_plausibility": 0.9981887936592102, "reaction_examples": 26695, "template_score": 0.7987062335014343, "reaction_reagent": "[Cl]", "index": 3}, {"ppg": 6.0, "as_product": 14, "smiles": "OC1COC1", "as_reactant": 127, "child": []}], "reaction_plausibility": 0.9999793767929077, "reaction_examples": 19227, "template_score": 0.006658231373876333, "reaction_reagent": "", "index": 2}], "reaction_plausibility": 0.9224535226821899, "reaction_examples": 847, "template_score": 0.005811389535665512, "reaction_reagent": "", "index": 1}, {"ppg": 0.0, "as_product": 1, "smiles": "O=C1CSC(c2ccc(F)cc2)N1", "as_reactant": 4, "child": [{"ppg": 0.0, "as_product": 0, "smiles": "CC(C)(C)OC(=O)N1C(=O)CSC1c1ccc(F)cc1", "as_reactant": 0, "child": [{"ppg": 2.0, "as_product": 162, "smiles": "CC(C)(C)OC(N)=O", "as_reactant": 4404, "child": []}, {"ppg": 1.0, "as_product": 405, "smiles": "O=C(O)CS", "as_reactant": 12466, "child": []}, {"ppg": 1.0, "as_product": 1446, "smiles": "O=Cc1ccc(F)cc1", "as_reactant": 25916, "child": []}], "reaction_plausibility": 0.9999990463256836, "reaction_examples": 172, "template_score": 0.0024894587695598602, "reaction_reagent": "", "index": 7}], "reaction_plausibility": 0.9924818873405457, "reaction_examples": 665, "template_score": 0.01136354636400938, "reaction_reagent": "", "index": 6}], "reaction_plausibility": 0.9993139505386353, "reaction_examples": 1172, "template_score": 0.010513713583350182, "reaction_reagent": "", "index": 0}, "SLScore": -21.610965728759766, "Ranking": 16, "Group": 6}, {"Pathway": {"ppg": 0.0, "as_product": 0, "smiles": "Cc1cc(OCC(=O)OC2COC2)ccc1N1C(=O)CSC1c1ccc(F)cc1", "as_reactant": 0, "child": [{"ppg": 0.0, "as_product": 0, "smiles": "Cc1cc(O)ccc1N1C(=O)CSC1c1ccc(F)cc1", "as_reactant": 0, "child": [{"ppg": 0.0, "as_product": 0, "smiles": "Cc1cc(O)ccc1N=Cc1ccc(F)cc1", "as_reactant": 0, "child": [{"ppg": 2.0, "as_product": 91, "smiles": "Cc1cc(O)ccc1N", "as_reactant": 588, "child": []}, {"ppg": 1.0, "as_product": 1446, "smiles": "O=Cc1ccc(F)cc1", "as_reactant": 25916, "child": []}], "reaction_plausibility": 0.9974480867385864, "reaction_examples": 13846, "template_score": 0.5402624607086182, "reaction_reagent": "", "index": 2}, {"ppg": 1.0, "as_product": 405, "smiles": "O=C(O)CS", "as_reactant": 12466, "child": []}], "reaction_plausibility": 0.9999725818634033, "reaction_examples": 210, "template_score": 0.2323007434606552, "reaction_reagent": "", "index": 1}, {"ppg": 0.0, "as_product": 0, "smiles": "O=C(CO)OC1COC1", "as_reactant": 0, "child": [{"ppg": 0.0, "as_product": 0, "smiles": "O=C(COC(=O)c1cc([N+](=O)[O-])cc([N+](=O)[O-])c1)OC1COC1", "as_reactant": 0, "child": [{"ppg": 0.0, "as_product": 0, "smiles": "O=C(O)COC(=O)c1cc([N+](=O)[O-])cc([N+](=O)[O-])c1", "as_reactant": 0, "child": [{"ppg": 0.0, "as_product": 0, "smiles": "CC(C)(C)OC(=O)COC(=O)c1cc([N+](=O)[O-])cc([N+](=O)[O-])c1", "as_reactant": 0, "child": [{"ppg": 2.0, "as_product": 261, "smiles": "CC(C)(C)OC(=O)CBr", "as_reactant": 12394, "child": []}, {"ppg": 1.0, "as_product": 374, "smiles": "O=C(O)c1cc([N+](=O)[O-])cc([N+](=O)[O-])c1", "as_reactant": 1656, "child": []}], "reaction_plausibility": 0.9999290704727173, "reaction_examples": 368, "template_score": 0.492422878742218, "reaction_reagent": "", "index": 6}], "reaction_plausibility": 0.9504538774490356, "reaction_examples": 24281, "template_score": 0.31790801882743835, "reaction_reagent": "", "index": 5}, {"ppg": 6.0, "as_product": 14, "smiles": "OC1COC1", "as_reactant": 127, "child": []}], "reaction_plausibility": 0.9999791383743286, "reaction_examples": 913, "template_score": 0.04421182721853256, "reaction_reagent": "", "index": 4}], "reaction_plausibility": 0.8488351106643677, "reaction_examples": 217, "template_score": 0.0038841324858367443, "reaction_reagent": "", "index": 3}], "reaction_plausibility": 0.9985069632530212, "reaction_examples": 10432, "template_score": 0.2787698805332184, "reaction_reagent": "", "index": 0}, "SLScore": -22.846195220947266, "Ranking": 29, "Group": 7}, {"Pathway": {"ppg": 0.0, "as_product": 0, "smiles": "Cc1cc(OCC(=O)OC2COC2)ccc1N1C(=O)CSC1c1ccc(F)cc1", "as_reactant": 0, "child": [{"ppg": 0.0, "as_product": 0, "smiles": "Cc1cc(OCC(=O)OC2COC2)ccc1I", "as_reactant": 0, "child": [{"ppg": 0.0, "as_product": 0, "smiles": "Cc1cc(OCC(=O)OC2COC2)c(I)cc1I", "as_reactant": 0, "child": [{"ppg": 0.0, "as_product": 0, "smiles": "Cc1cc(OCC(=O)Cl)c(I)cc1I", "as_reactant": 0, "child": [{"ppg": 0.0, "as_product": 0, "smiles": "Cc1cc(OCC(=O)O)c(I)cc1I", "as_reactant": 0, "child": [{"ppg": 0.0, "as_product": 0, "smiles": "Cc1cc(OCC(=O)O)ccc1I", "as_reactant": 0, "child": [{"ppg": 25.0, "as_product": 0, "smiles": "Cc1cc(O)ccc1I", "as_reactant": 0, "child": []}, {"ppg": 1.0, "as_product": 796, "smiles": "O=C(O)CCl", "as_reactant": 12537, "child": []}], "reaction_plausibility": 0.985839307308197, "reaction_examples": 835, "template_score": 0.17002098262310028, "reaction_reagent": "", "index": 5}], "reaction_plausibility": 0.900199294090271, "reaction_examples": 9581, "template_score": 0.051460277289152145, "reaction_reagent": "[I]", "index": 4}], "reaction_plausibility": 0.9981887936592102, "reaction_examples": 26695, "template_score": 0.7987062335014343, "reaction_reagent": "[Cl]", "index": 3}, {"ppg": 6.0, "as_product": 14, "smiles": "OC1COC1", "as_reactant": 127, "child": []}], "reaction_plausibility": 0.9999793767929077, "reaction_examples": 19227, "template_score": 0.006658231373876333, "reaction_reagent": "", "index": 2}], "reaction_plausibility": 0.9224535226821899, "reaction_examples": 847, "template_score": 0.005811389535665512, "reaction_reagent": "", "index": 1}, {"ppg": 0.0, "as_product": 1, "smiles": "O=C1CSC(c2ccc(F)cc2)N1", "as_reactant": 4, "child": [{"ppg": 0.0, "as_product": 0, "smiles": "COc1ccc(CN2C(=O)CSC2c2ccc(F)cc2)cc1", "as_reactant": 0, "child": [{"ppg": 1.0, "as_product": 709, "smiles": "COc1ccc(CN)cc1", "as_reactant": 10916, "child": []}, {"ppg": 1.0, "as_product": 405, "smiles": "O=C(O)CS", "as_reactant": 12466, "child": []}, {"ppg": 1.0, "as_product": 1446, "smiles": "O=Cc1ccc(F)cc1", "as_reactant": 25916, "child": []}], "reaction_plausibility": 0.9999823570251465, "reaction_examples": 172, "template_score": 0.9413472414016724, "reaction_reagent": "", "index": 7}], "reaction_plausibility": 0.9970152378082275, "reaction_examples": 386, "template_score": 0.004745875019580126, "reaction_reagent": "", "index": 6}], "reaction_plausibility": 0.9993139505386353, "reaction_examples": 1172, "template_score": 0.010513713583350182, "reaction_reagent": "", "index": 0}, "SLScore": -23.47664451599121, "Ranking": 41, "Group": 8}, {"Pathway": {"ppg": 0.0, "as_product": 0, "smiles": "Cc1cc(OCC(=O)OC2COC2)ccc1N1C(=O)CSC1c1ccc(F)cc1", "as_reactant": 0, "child": [{"ppg": 0.0, "as_product": 0, "smiles": "Cc1cc(OCC(=O)OC2COC2)ccc1I", "as_reactant": 0, "child": [{"ppg": 0.0, "as_product": 0, "smiles": "Cc1cc(OCC(=O)OC2COC2)c(I)cc1I", "as_reactant": 0, "child": [{"ppg": 0.0, "as_product": 0, "smiles": "Cc1cc(OCC(=O)OC2COC2)c([Si](C)(C)C)cc1I", "as_reactant": 0, "child": [{"ppg": 0.0, "as_product": 0, "smiles": "Cc1ccc([Si](C)(C)C)c(OCC(=O)OC2COC2)c1", "as_reactant": 0, "child": [{"ppg": 0.0, "as_product": 0, "smiles": "Cc1ccc([Si](C)(C)C)c(O)c1", "as_reactant": 0, "child": [{"ppg": 1.0, "as_product": 4660, "smiles": "C[Si](C)(C)Cl", "as_reactant": 46153, "child": []}, {"ppg": 22.0, "as_product": 19, "smiles": "Cc1ccc(Br)c(O)c1", "as_reactant": 83, "child": []}], "reaction_plausibility": 0.9954065084457397, "reaction_examples": 523, "template_score": 0.10479690879583359, "reaction_reagent": "", "index": 5}, {"ppg": 0.0, "as_product": 0, "smiles": "O=C(CCl)OC1COC1", "as_reactant": 0, "child": [{"ppg": 1.0, "as_product": 871, "smiles": "O=C(Cl)CCl", "as_reactant": 25128, "child": []}, {"ppg": 6.0, "as_product": 14, "smiles": "OC1COC1", "as_reactant": 127, "child": []}], "reaction_plausibility": 0.9999222755432129, "reaction_examples": 19227, "template_score": 0.3149970769882202, "reaction_reagent": "", "index": 6}], "reaction_plausibility": 0.9965644478797913, "reaction_examples": 1894, "template_score": 0.08492929488420486, "reaction_reagent": "", "index": 4}], "reaction_plausibility": 0.8500889539718628, "reaction_examples": 9581, "template_score": 0.2713235318660736, "reaction_reagent": "[I]", "index": 3}], "reaction_plausibility": 0.9436687231063843, "reaction_examples": 412, "template_score": 0.15360738337039948, "reaction_reagent": "[I]", "index": 2}], "reaction_plausibility": 0.9224535226821899, "reaction_examples": 847, "template_score": 0.005811389535665512, "reaction_reagent": "", "index": 1}, {"ppg": 0.0, "as_product": 1, "smiles": "O=C1CSC(c2ccc(F)cc2)N1", "as_reactant": 4, "child": [{"ppg": 0.0, "as_product": 0, "smiles": "CC(C)(C)OC(=O)N1C(=O)CSC1c1ccc(F)cc1", "as_reactant": 0, "child": [{"ppg": 2.0, "as_product": 162, "smiles": "CC(C)(C)OC(N)=O", "as_reactant": 4404, "child": []}, {"ppg": 1.0, "as_product": 405, "smiles": "O=C(O)CS", "as_reactant": 12466, "child": []}, {"ppg": 1.0, "as_product": 1446, "smiles": "O=Cc1ccc(F)cc1", "as_reactant": 25916, "child": []}], "reaction_plausibility": 0.9999990463256836, "reaction_examples": 172, "template_score": 0.0024894587695598602, "reaction_reagent": "", "index": 8}], "reaction_plausibility": 0.9924818873405457, "reaction_examples": 665, "template_score": 0.01136354636400938, "reaction_reagent": "", "index": 7}], "reaction_plausibility": 0.9993139505386353, "reaction_examples": 1172, "template_score": 0.010513713583350182, "reaction_reagent": "", "index": 0}, "SLScore": -24.5367374420166, "Ranking": 67, "Group": 9}], "Patent_number": "US20170253569A1"}, {"Patent_tree": {"Pathway": {"smiles": "CC1CCCC(NC(=O)NCc2ccnc(-n3[nH]cc(-c4cccnc4)c3=O)c2)C1", "ID": 54, "record_data": [], "record_ID": 30, "child": [{"smiles": "CC1CCCC(N=C=O)C1", "ID": 53, "record_data": null, "record_ID": -1, "child": []}, {"smiles": "NCc1ccnc(-n2[nH]cc(-c3cccnc3)c2=O)c1", "ID": 36, "record_data": [], "record_ID": 19, "child": [{"smiles": "N#Cc1ccnc(-n2[nH]cc(-c3cccnc3)c2=O)c1", "ID": 30, "record_data": [], "record_ID": 16, "child": [{"smiles": "CCOC(=O)C(=CN(C)C)c1cccnc1", "ID": 24, "record_data": [], "record_ID": 13, "child": [{"smiles": "CCOC(=O)Cc1cccnc1", "ID": 27, "record_data": null, "record_ID": -1, "child": []}, {"smiles": "CCOC(OCC)N(C)C", "ID": 1, "record_data": null, "record_ID": -1, "child": []}], "namerxn": "", "rxnsmiles": "[CH3:1][CH2:2][O:3][C:4](=[O:5])[CH2:6][c:7]1[cH:8][n:9][cH:10][cH:11][cH:12]1.CCO[CH:13](OCC)[N:14]([CH3:15])[CH3:16]>>[CH3:15][N:14]([CH3:16])[CH:13]=[C:6]([C:4](=[O:5])[O:3][CH2:2][CH3:1])[c:7]1[cH:12][cH:11][cH:10][n:9][cH:8]1", "curated_rxnsmiles": "CCO[CH:7](OCC)[N:8]([CH3:9])[CH3:10].[CH3:1][CH2:2][O:3][C:4](=[O:5])[CH2:6][c:11]1[cH:12][cH:13][cH:14][n:15][cH:16]1>>[CH3:1][CH2:2][O:3][C:4](=[O:5])[C:6](=[CH:7][N:8]([CH3:9])[CH3:10])[c:11]1[cH:12][cH:13][cH:14][n:15][cH:16]1", "index": 3}, {"smiles": "N#Cc1ccnc(NN)c1", "ID": 23, "record_data": [], "record_ID": 10, "child": [{"smiles": "N#Cc1ccnc(Cl)c1", "ID": 22, "record_data": null, "record_ID": -1, "child": []}, {"smiles": "NN", "ID": 4, "record_data": null, "record_ID": -1, "child": []}], "namerxn": "9.7.43", "rxnsmiles": "O.[N:1]#[C:2][c:3]1[cH:4][cH:5][n:6][c:7]([cH:8]1)Cl.[NH2:9][NH2:10]>CCCCO.C1CCOC1>[N:1]#[C:2][c:3]1[cH:4][cH:5][n:6][c:7]([cH:8]1)[NH:10][NH2:9] |f:0.2|", "curated_rxnsmiles": "Cl[c:7]1[n:6][cH:5][cH:4][c:3]([C:2]#[N:1])[cH:10]1.[NH2:8][NH2:9]>C1CCOC1.CCCCO.O>[N:1]#[C:2][c:3]1[cH:4][cH:5][n:6][c:7]([NH:8][NH2:9])[cH:10]1", "index": 4}], "namerxn": "4.1.61", "rxnsmiles": "CCO[C:1](=[O:2])[C:3](=[CH:4]N(C)C)[c:5]1[cH:6][n:7][cH:8][cH:9][cH:10]1.[N:11]#[C:12][c:13]1[cH:14][cH:15][n:16][c:17]([cH:18]1)[NH:19][NH2:20]>CC(=O)O>[N:11]#[C:12][c:13]1[cH:14][cH:15][n:16][c:17]([cH:18]1)-[n:19]1[nH:20][cH:4][c:3]([c:1]1=[O:2])-[c:5]1[cH:10][cH:9][cH:8][n:7][cH:6]1", "curated_rxnsmiles": "CCO[C:18]([C:11](=[CH:10]N(C)C)[c:12]1[cH:13][cH:14][cH:15][n:16][cH:17]1)=[O:19].[N:1]#[C:2][c:3]1[cH:4][cH:5][n:6][c:7]([NH:8][NH2:9])[cH:20]1>CC(=O)O>[N:1]#[C:2][c:3]1[cH:4][cH:5][n:6][c:7](-[n:8]2[nH:9][cH:10][c:11](-[c:12]3[cH:13][cH:14][cH:15][n:16][cH:17]3)[c:18]2=[O:19])[cH:20]1", "index": 2}], "namerxn": "7.3.1", "rxnsmiles": "[N:1]#[C:2][c:3]1[cH:4][cH:5][n:6][c:7]([cH:8]1)-[n:9]1[nH:10][cH:11][c:12]([c:13]1=[O:14])-[c:15]1[cH:16][cH:17][cH:18][n:19][cH:20]1>CC(=O)O>Cl.Cl.[NH2:1][CH2:2][c:3]1[cH:4][cH:5][n:6][c:7]([cH:8]1)-[n:9]1[nH:10][cH:11][c:12]([c:13]1=[O:14])-[c:15]1[cH:20][n:19][cH:18][cH:17][cH:16]1 |f:2.3.4|", "curated_rxnsmiles": "[N:3]#[C:4][c:5]1[cH:6][cH:7][n:8][c:9](-[n:10]2[nH:11][cH:12][c:13](-[c:14]3[cH:15][cH:16][cH:17][n:18][cH:19]3)[c:20]2=[O:21])[cH:22]1>CC(=O)O>Cl.Cl.[NH2:3][CH2:4][c:5]1[cH:6][cH:7][n:8][c:9](-[n:10]2[nH:11][cH:12][c:13](-[c:14]3[cH:15][cH:16][cH:17][n:18][cH:19]3)[c:20]2=[O:21])[cH:22]1", "index": 1}], "namerxn": "2.3.1", "rxnsmiles": "[NH2:1][CH2:2][c:3]1[cH:4][cH:5][n:6][c:7]([cH:8]1)-[n:9]1[nH:10][cH:11][c:12]([c:13]1=[O:14])-[c:15]1[cH:16][cH:17][cH:18][n:19][cH:20]1.[CH3:21][CH:22]1[CH2:23][CH2:24][CH2:25][CH:26]([CH2:27]1)[N:28]=[C:29]=[O:30].Cl.Cl>CC(C)N(CC)C(C)C.ClCCCl>[CH3:21][CH:22]1[CH2:23][CH2:24][CH2:25][CH:26]([CH2:27]1)[NH:28][C:29](=[O:30])[NH:1][CH2:2][c:3]1[cH:4][cH:5][n:6][c:7]([cH:8]1)-[n:9]1[nH:10][cH:11][c:12]([c:13]1=[O:14])-[c:15]1[cH:20][n:19][cH:18][cH:17][cH:16]1 |f:0.2.3|", "curated_rxnsmiles": "[CH3:1][CH:2]1[CH2:3][CH2:4][CH2:5][CH:6]([N:7]=[C:8]=[O:9])[CH2:30]1.[NH2:10][CH2:11][c:12]1[cH:13][cH:14][n:15][c:16](-[n:17]2[nH:18][cH:19][c:20](-[c:21]3[cH:22][cH:23][cH:24][n:25][cH:26]3)[c:27]2=[O:28])[cH:29]1>CCN(C(C)C)C(C)C.Cl.Cl.ClCCCl>[CH3:1][CH:2]1[CH2:3][CH2:4][CH2:5][CH:6]([NH:7][C:8](=[O:9])[NH:10][CH2:11][c:12]2[cH:13][cH:14][n:15][c:16](-[n:17]3[nH:18][cH:19][c:20](-[c:21]4[cH:22][cH:23][cH:24][n:25][cH:26]4)[c:27]3=[O:28])[cH:29]2)[CH2:30]1", "index": 0}, "SLScore": -8.569098472595215, "Ranking": 1}, "ASKCOS_tree": [{"Pathway": {"ppg": 0.0, "as_product": 1, "smiles": "CC1CCCC(NC(=O)NCc2ccnc(-n3[nH]cc(-c4cccnc4)c3=O)c2)C1", "as_reactant": 0, "child": [{"ppg": 0.0, "as_product": 1, "smiles": "CC1CCCC(N=C=O)C1", "as_reactant": 1, "child": []}, {"ppg": 0.0, "as_product": 2, "smiles": "NCc1ccnc(-n2[nH]cc(-c3cccnc3)c2=O)c1", "as_reactant": 11, "child": [{"ppg": 0.0, "as_product": 0, "smiles": "NCc1ccnc(-n2[nH]cc(Br)c2=O)c1", "as_reactant": 0, "child": [{"ppg": 0.0, "as_product": 0, "smiles": "N#Cc1ccnc(-n2[nH]cc(Br)c2=O)c1", "as_reactant": 0, "child": [{"ppg": 0.0, "as_product": 0, "smiles": "N#Cc1ccnc(-n2[nH]ccc2=O)c1", "as_reactant": 0, "child": [{"ppg": 3.0, "as_product": 38, "smiles": "N#Cc1ccnc(Cl)c1", "as_reactant": 892, "child": []}, {"ppg": 41.0, "as_product": 50, "smiles": "O=c1cc[nH][nH]1", "as_reactant": 31, "child": []}], "reaction_plausibility": 0.947115957736969, "reaction_examples": 156, "template_score": 0.014496392570436, "reaction_reagent": "", "index": 4}], "reaction_plausibility": 0.9769918322563171, "reaction_examples": 2564, "template_score": 0.006091199815273285, "reaction_reagent": "[Br]", "index": 3}], "reaction_plausibility": 0.9747576117515564, "reaction_examples": 3715, "template_score": 0.08818727731704712, "reaction_reagent": "", "index": 2}, {"ppg": 4.0, "as_product": 74, "smiles": "OB(O)c1cccnc1", "as_reactant": 4133, "child": []}], "reaction_plausibility": 0.999779999256134, "reaction_examples": 5875, "template_score": 0.016840307042002678, "reaction_reagent": "", "index": 1}], "reaction_plausibility": 0.9999996423721313, "reaction_examples": 2761, "template_score": 0.6892535090446472, "reaction_reagent": "", "index": 0}, "SLScore": -19.98025894165039, "Ranking": 2, "Group": 1}, {"Pathway": {"ppg": 0.0, "as_product": 1, "smiles": "CC1CCCC(NC(=O)NCc2ccnc(-n3[nH]cc(-c4cccnc4)c3=O)c2)C1", "as_reactant": 0, "child": [{"ppg": 0.0, "as_product": 0, "smiles": "CC1CCCC(NC(=O)Oc2ccc([N+](=O)[O-])cc2)C1", "as_reactant": 0, "child": [{"ppg": 32.0, "as_product": 25, "smiles": "CC1CCCC(N)C1", "as_reactant": 51, "child": []}, {"ppg": 2.0, "as_product": 106, "smiles": "O=C(Cl)Oc1ccc([N+](=O)[O-])cc1", "as_reactant": 6377, "child": []}], "reaction_plausibility": 0.9996811151504517, "reaction_examples": 8629, "template_score": 0.5811260342597961, "reaction_reagent": "", "index": 1}, {"ppg": 0.0, "as_product": 2, "smiles": "NCc1ccnc(-n2[nH]cc(-c3cccnc3)c2=O)c1", "as_reactant": 11, "child": [{"ppg": 0.0, "as_product": 0, "smiles": "NCc1ccnc(-n2[nH]cc(Br)c2=O)c1", "as_reactant": 0, "child": [{"ppg": 0.0, "as_product": 0, "smiles": "N#Cc1ccnc(-n2[nH]cc(Br)c2=O)c1", "as_reactant": 0, "child": [{"ppg": 0.0, "as_product": 0, "smiles": "N#Cc1ccnc(-n2[nH]ccc2=O)c1", "as_reactant": 0, "child": [{"ppg": 3.0, "as_product": 38, "smiles": "N#Cc1ccnc(Cl)c1", "as_reactant": 892, "child": []}, {"ppg": 41.0, "as_product": 50, "smiles": "O=c1cc[nH][nH]1", "as_reactant": 31, "child": []}], "reaction_plausibility": 0.947115957736969, "reaction_examples": 156, "template_score": 0.014496392570436, "reaction_reagent": "", "index": 5}], "reaction_plausibility": 0.9769918322563171, "reaction_examples": 2564, "template_score": 0.006091199815273285, "reaction_reagent": "[Br]", "index": 4}], "reaction_plausibility": 0.9747576117515564, "reaction_examples": 3715, "template_score": 0.08818727731704712, "reaction_reagent": "", "index": 3}, {"ppg": 4.0, "as_product": 74, "smiles": "OB(O)c1cccnc1", "as_reactant": 4133, "child": []}], "reaction_plausibility": 0.999779999256134, "reaction_examples": 5875, "template_score": 0.016840307042002678, "reaction_reagent": "", "index": 2}], "reaction_plausibility": 0.9999966621398926, "reaction_examples": 671, "template_score": 0.016270307824015617, "reaction_reagent": "", "index": 0}, "SLScore": -22.80600929260254, "Ranking": 13, "Group": 2}, {"Pathway": {"ppg": 0.0, "as_product": 1, "smiles": "CC1CCCC(NC(=O)NCc2ccnc(-n3[nH]cc(-c4cccnc4)c3=O)c2)C1", "as_reactant": 0, "child": [{"ppg": 0.0, "as_product": 0, "smiles": "CC1CCCC(NC(=O)n2ccnc2)C1", "as_reactant": 0, "child": [{"ppg": 0.0, "as_product": 1, "smiles": "CC1CCCC(N=C=O)C1", "as_reactant": 1, "child": []}, {"ppg": 1.0, "as_product": 2209, "smiles": "c1c[nH]cn1", "as_reactant": 18882, "child": []}], "reaction_plausibility": 0.9972264170646667, "reaction_examples": 22, "template_score": 0.0050039757043123245, "reaction_reagent": "", "index": 1}, {"ppg": 0.0, "as_product": 2, "smiles": "NCc1ccnc(-n2[nH]cc(-c3cccnc3)c2=O)c1", "as_reactant": 11, "child": [{"ppg": 0.0, "as_product": 0, "smiles": "NCc1ccnc(-n2[nH]cc(Br)c2=O)c1", "as_reactant": 0, "child": [{"ppg": 0.0, "as_product": 0, "smiles": "N#Cc1ccnc(-n2[nH]cc(Br)c2=O)c1", "as_reactant": 0, "child": [{"ppg": 0.0, "as_product": 0, "smiles": "N#Cc1ccnc(-n2[nH]ccc2=O)c1", "as_reactant": 0, "child": [{"ppg": 3.0, "as_product": 38, "smiles": "N#Cc1ccnc(Cl)c1", "as_reactant": 892, "child": []}, {"ppg": 41.0, "as_product": 50, "smiles": "O=c1cc[nH][nH]1", "as_reactant": 31, "child": []}], "reaction_plausibility": 0.947115957736969, "reaction_examples": 156, "template_score": 0.014496392570436, "reaction_reagent": "", "index": 5}], "reaction_plausibility": 0.9769918322563171, "reaction_examples": 2564, "template_score": 0.006091199815273285, "reaction_reagent": "[Br]", "index": 4}], "reaction_plausibility": 0.9747576117515564, "reaction_examples": 3715, "template_score": 0.08818727731704712, "reaction_reagent": "", "index": 3}, {"ppg": 4.0, "as_product": 74, "smiles": "OB(O)c1cccnc1", "as_reactant": 4133, "child": []}], "reaction_plausibility": 0.999779999256134, "reaction_examples": 5875, "template_score": 0.016840307042002678, "reaction_reagent": "", "index": 2}], "reaction_plausibility": 0.9999899864196777, "reaction_examples": 133, "template_score": 0.03752046078443527, "reaction_reagent": "", "index": 0}, "SLScore": -22.825767517089844, "Ranking": 14, "Group": 3}, {"Pathway": {"ppg": 0.0, "as_product": 1, "smiles": "CC1CCCC(NC(=O)NCc2ccnc(-n3[nH]cc(-c4cccnc4)c3=O)c2)C1", "as_reactant": 0, "child": [{"ppg": 0.0, "as_product": 0, "smiles": "CC1CCCC(NC(=O)Oc2ccccc2)C1", "as_reactant": 0, "child": [{"ppg": 32.0, "as_product": 25, "smiles": "CC1CCCC(N)C1", "as_reactant": 51, "child": []}, {"ppg": 1.0, "as_product": 157, "smiles": "O=C(Cl)Oc1ccccc1", "as_reactant": 8232, "child": []}], "reaction_plausibility": 0.9997937083244324, "reaction_examples": 8629, "template_score": 0.3763706386089325, "reaction_reagent": "", "index": 1}, {"ppg": 0.0, "as_product": 2, "smiles": "NCc1ccnc(-n2[nH]cc(-c3cccnc3)c2=O)c1", "as_reactant": 11, "child": [{"ppg": 0.0, "as_product": 0, "smiles": "NCc1ccnc(-n2[nH]cc(Br)c2=O)c1", "as_reactant": 0, "child": [{"ppg": 0.0, "as_product": 0, "smiles": "N#Cc1ccnc(-n2[nH]cc(Br)c2=O)c1", "as_reactant": 0, "child": [{"ppg": 0.0, "as_product": 0, "smiles": "N#Cc1ccnc(-n2[nH]ccc2=O)c1", "as_reactant": 0, "child": [{"ppg": 3.0, "as_product": 38, "smiles": "N#Cc1ccnc(Cl)c1", "as_reactant": 892, "child": []}, {"ppg": 41.0, "as_product": 50, "smiles": "O=c1cc[nH][nH]1", "as_reactant": 31, "child": []}], "reaction_plausibility": 0.947115957736969, "reaction_examples": 156, "template_score": 0.014496392570436, "reaction_reagent": "", "index": 5}], "reaction_plausibility": 0.9769918322563171, "reaction_examples": 2564, "template_score": 0.006091199815273285, "reaction_reagent": "[Br]", "index": 4}], "reaction_plausibility": 0.9747576117515564, "reaction_examples": 3715, "template_score": 0.08818727731704712, "reaction_reagent": "", "index": 3}, {"ppg": 4.0, "as_product": 74, "smiles": "OB(O)c1cccnc1", "as_reactant": 4133, "child": []}], "reaction_plausibility": 0.999779999256134, "reaction_examples": 5875, "template_score": 0.016840307042002678, "reaction_reagent": "", "index": 2}], "reaction_plausibility": 0.9999831914901733, "reaction_examples": 1158, "template_score": 0.011176906526088715, "reaction_reagent": "", "index": 0}, "SLScore": -22.842201232910156, "Ranking": 15, "Group": 4}, {"Pathway": {"ppg": 0.0, "as_product": 1, "smiles": "CC1CCCC(NC(=O)NCc2ccnc(-n3[nH]cc(-c4cccnc4)c3=O)c2)C1", "as_reactant": 0, "child": [{"ppg": 0.0, "as_product": 0, "smiles": "CC1CCCC(NC(=O)Oc2ccc([N+](=O)[O-])cc2)C1", "as_reactant": 0, "child": [{"ppg": 32.0, "as_product": 25, "smiles": "CC1CCCC(N)C1", "as_reactant": 51, "child": []}, {"ppg": 2.0, "as_product": 106, "smiles": "O=C(Cl)Oc1ccc([N+](=O)[O-])cc1", "as_reactant": 6377, "child": []}], "reaction_plausibility": 0.9996811151504517, "reaction_examples": 8629, "template_score": 0.5811260342597961, "reaction_reagent": "", "index": 1}, {"ppg": 0.0, "as_product": 2, "smiles": "NCc1ccnc(-n2[nH]cc(-c3cccnc3)c2=O)c1", "as_reactant": 11, "child": [{"ppg": 0.0, "as_product": 2, "smiles": "N#Cc1ccnc(-n2[nH]cc(-c3cccnc3)c2=O)c1", "as_reactant": 3, "child": [{"ppg": 1.0, "as_product": 413, "smiles": "Brc1cccnc1", "as_reactant": 7244, "child": []}, {"ppg": 0.0, "as_product": 0, "smiles": "CC1(C)OB(c2c[nH]n(-c3cc(C#N)ccn3)c2=O)OC1(C)C", "as_reactant": 0, "child": [{"ppg": 2.0, "as_product": 72, "smiles": "CC1(C)OB(B2OC(C)(C)C(C)(C)O2)OC1(C)C", "as_reactant": 31017, "child": []}, {"ppg": 0.0, "as_product": 0, "smiles": "N#Cc1ccnc(-n2[nH]cc(Br)c2=O)c1", "as_reactant": 0, "child": [{"ppg": 0.0, "as_product": 0, "smiles": "N#Cc1ccnc(-n2[nH]ccc2=O)c1", "as_reactant": 0, "child": [{"ppg": 3.0, "as_product": 38, "smiles": "N#Cc1ccnc(Cl)c1", "as_reactant": 892, "child": []}, {"ppg": 41.0, "as_product": 50, "smiles": "O=c1cc[nH][nH]1", "as_reactant": 31, "child": []}], "reaction_plausibility": 0.947115957736969, "reaction_examples": 156, "template_score": 0.014496392570436, "reaction_reagent": "", "index": 6}], "reaction_plausibility": 0.9769918322563171, "reaction_examples": 2564, "template_score": 0.006091199815273285, "reaction_reagent": "[Br]", "index": 5}], "reaction_plausibility": 0.9999879598617554, "reaction_examples": 1238, "template_score": 0.4754311442375183, "reaction_reagent": "", "index": 4}], "reaction_plausibility": 0.999995231628418, "reaction_examples": 121, "template_score": 0.021016640588641167, "reaction_reagent": "", "index": 3}], "reaction_plausibility": 0.9820252656936646, "reaction_examples": 3715, "template_score": 0.046315066516399384, "reaction_reagent": "", "index": 2}], "reaction_plausibility": 0.9999966621398926, "reaction_examples": 671, "template_score": 0.016270307824015617, "reaction_reagent": "", "index": 0}, "SLScore": -26.527427673339844, "Ranking": 99, "Group": 5}, {"Pathway": {"ppg": 0.0, "as_product": 1, "smiles": "CC1CCCC(NC(=O)NCc2ccnc(-n3[nH]cc(-c4cccnc4)c3=O)c2)C1", "as_reactant": 0, "child": [{"ppg": 0.0, "as_product": 0, "smiles": "CC1CCCC(NC(=O)Oc2ccccc2)C1", "as_reactant": 0, "child": [{"ppg": 32.0, "as_product": 25, "smiles": "CC1CCCC(N)C1", "as_reactant": 51, "child": []}, {"ppg": 1.0, "as_product": 157, "smiles": "O=C(Cl)Oc1ccccc1", "as_reactant": 8232, "child": []}], "reaction_plausibility": 0.9997937083244324, "reaction_examples": 8629, "template_score": 0.3763706386089325, "reaction_reagent": "", "index": 1}, {"ppg": 0.0, "as_product": 2, "smiles": "NCc1ccnc(-n2[nH]cc(-c3cccnc3)c2=O)c1", "as_reactant": 11, "child": [{"ppg": 0.0, "as_product": 2, "smiles": "N#Cc1ccnc(-n2[nH]cc(-c3cccnc3)c2=O)c1", "as_reactant": 3, "child": [{"ppg": 1.0, "as_product": 413, "smiles": "Brc1cccnc1", "as_reactant": 7244, "child": []}, {"ppg": 0.0, "as_product": 0, "smiles": "CC1(C)OB(c2c[nH]n(-c3cc(C#N)ccn3)c2=O)OC1(C)C", "as_reactant": 0, "child": [{"ppg": 2.0, "as_product": 72, "smiles": "CC1(C)OB(B2OC(C)(C)C(C)(C)O2)OC1(C)C", "as_reactant": 31017, "child": []}, {"ppg": 0.0, "as_product": 0, "smiles": "N#Cc1ccnc(-n2[nH]cc(Br)c2=O)c1", "as_reactant": 0, "child": [{"ppg": 0.0, "as_product": 0, "smiles": "N#Cc1ccnc(-n2[nH]ccc2=O)c1", "as_reactant": 0, "child": [{"ppg": 3.0, "as_product": 38, "smiles": "N#Cc1ccnc(Cl)c1", "as_reactant": 892, "child": []}, {"ppg": 41.0, "as_product": 50, "smiles": "O=c1cc[nH][nH]1", "as_reactant": 31, "child": []}], "reaction_plausibility": 0.947115957736969, "reaction_examples": 156, "template_score": 0.014496392570436, "reaction_reagent": "", "index": 6}], "reaction_plausibility": 0.9769918322563171, "reaction_examples": 2564, "template_score": 0.006091199815273285, "reaction_reagent": "[Br]", "index": 5}], "reaction_plausibility": 0.9999879598617554, "reaction_examples": 1238, "template_score": 0.4754311442375183, "reaction_reagent": "", "index": 4}], "reaction_plausibility": 0.999995231628418, "reaction_examples": 121, "template_score": 0.021016640588641167, "reaction_reagent": "", "index": 3}], "reaction_plausibility": 0.9820252656936646, "reaction_examples": 3715, "template_score": 0.046315066516399384, "reaction_reagent": "", "index": 2}], "reaction_plausibility": 0.9999831914901733, "reaction_examples": 1158, "template_score": 0.011176906526088715, "reaction_reagent": "", "index": 0}, "SLScore": -26.545608520507812, "Ranking": 100, "Group": 6}, {"Pathway": {"ppg": 0.0, "as_product": 1, "smiles": "CC1CCCC(NC(=O)NCc2ccnc(-n3[nH]cc(-c4cccnc4)c3=O)c2)C1", "as_reactant": 0, "child": [{"ppg": 0.0, "as_product": 0, "smiles": "CC1CCCC(NC(=O)n2ccnc2)C1", "as_reactant": 0, "child": [{"ppg": 0.0, "as_product": 1, "smiles": "CC1CCCC(N=C=O)C1", "as_reactant": 1, "child": []}, {"ppg": 1.0, "as_product": 2209, "smiles": "c1c[nH]cn1", "as_reactant": 18882, "child": []}], "reaction_plausibility": 0.9972264170646667, "reaction_examples": 22, "template_score": 0.0050039757043123245, "reaction_reagent": "", "index": 1}, {"ppg": 0.0, "as_product": 2, "smiles": "NCc1ccnc(-n2[nH]cc(-c3cccnc3)c2=O)c1", "as_reactant": 11, "child": [{"ppg": 0.0, "as_product": 2, "smiles": "N#Cc1ccnc(-n2[nH]cc(-c3cccnc3)c2=O)c1", "as_reactant": 3, "child": [{"ppg": 1.0, "as_product": 413, "smiles": "Brc1cccnc1", "as_reactant": 7244, "child": []}, {"ppg": 0.0, "as_product": 0, "smiles": "CC1(C)OB(c2c[nH]n(-c3cc(C#N)ccn3)c2=O)OC1(C)C", "as_reactant": 0, "child": [{"ppg": 2.0, "as_product": 72, "smiles": "CC1(C)OB(B2OC(C)(C)C(C)(C)O2)OC1(C)C", "as_reactant": 31017, "child": []}, {"ppg": 0.0, "as_product": 0, "smiles": "N#Cc1ccnc(-n2[nH]cc(Br)c2=O)c1", "as_reactant": 0, "child": [{"ppg": 0.0, "as_product": 0, "smiles": "N#Cc1ccnc(-n2[nH]ccc2=O)c1", "as_reactant": 0, "child": [{"ppg": 19.0, "as_product": 4, "smiles": "N#Cc1ccnc(Br)c1", "as_reactant": 59, "child": []}, {"ppg": 41.0, "as_product": 50, "smiles": "O=c1cc[nH][nH]1", "as_reactant": 31, "child": []}], "reaction_plausibility": 0.9257708787918091, "reaction_examples": 206, "template_score": 0.029874643310904503, "reaction_reagent": "", "index": 6}], "reaction_plausibility": 0.9769918322563171, "reaction_examples": 2564, "template_score": 0.006091199815273285, "reaction_reagent": "[Br]", "index": 5}], "reaction_plausibility": 0.9999879598617554, "reaction_examples": 1238, "template_score": 0.4754311442375183, "reaction_reagent": "", "index": 4}], "reaction_plausibility": 0.999995231628418, "reaction_examples": 121, "template_score": 0.021016640588641167, "reaction_reagent": "", "index": 3}], "reaction_plausibility": 0.9820252656936646, "reaction_examples": 3715, "template_score": 0.046315066516399384, "reaction_reagent": "", "index": 2}], "reaction_plausibility": 0.9999899864196777, "reaction_examples": 133, "template_score": 0.03752046078443527, "reaction_reagent": "", "index": 0}, "SLScore": -27.54079818725586, "Ranking": 106, "Group": 7}, {"Pathway": {"ppg": 0.0, "as_product": 1, "smiles": "CC1CCCC(NC(=O)NCc2ccnc(-n3[nH]cc(-c4cccnc4)c3=O)c2)C1", "as_reactant": 0, "child": [{"ppg": 0.0, "as_product": 0, "smiles": "CC1CCCC(NC(=O)n2ccnc2)C1", "as_reactant": 0, "child": [{"ppg": 0.0, "as_product": 1, "smiles": "CC1CCCC(N=C=O)C1", "as_reactant": 1, "child": []}, {"ppg": 1.0, "as_product": 2209, "smiles": "c1c[nH]cn1", "as_reactant": 18882, "child": []}], "reaction_plausibility": 0.9972264170646667, "reaction_examples": 22, "template_score": 0.0050039757043123245, "reaction_reagent": "", "index": 1}, {"ppg": 0.0, "as_product": 2, "smiles": "NCc1ccnc(-n2[nH]cc(-c3cccnc3)c2=O)c1", "as_reactant": 11, "child": [{"ppg": 0.0, "as_product": 2, "smiles": "N#Cc1ccnc(-n2[nH]cc(-c3cccnc3)c2=O)c1", "as_reactant": 3, "child": [{"ppg": 1.0, "as_product": 413, "smiles": "Brc1cccnc1", "as_reactant": 7244, "child": []}, {"ppg": 0.0, "as_product": 0, "smiles": "N#Cc1ccnc(-n2[nH]cc(B(O)O)c2=O)c1", "as_reactant": 0, "child": [{"ppg": 0.0, "as_product": 0, "smiles": "N#Cc1ccnc(-n2[nH]cc(Br)c2=O)c1", "as_reactant": 0, "child": [{"ppg": 0.0, "as_product": 0, "smiles": "N#Cc1ccnc(-n2[nH]ccc2=O)c1", "as_reactant": 0, "child": [{"ppg": 3.0, "as_product": 38, "smiles": "N#Cc1ccnc(Cl)c1", "as_reactant": 892, "child": []}, {"ppg": 41.0, "as_product": 50, "smiles": "O=c1cc[nH][nH]1", "as_reactant": 31, "child": []}], "reaction_plausibility": 0.947115957736969, "reaction_examples": 156, "template_score": 0.014496392570436, "reaction_reagent": "", "index": 6}], "reaction_plausibility": 0.9769918322563171, "reaction_examples": 2564, "template_score": 0.006091199815273285, "reaction_reagent": "[Br]", "index": 5}], "reaction_plausibility": 0.9977263808250427, "reaction_examples": 192, "template_score": 0.4343114197254181, "reaction_reagent": "[O]~[B]~[O]", "index": 4}], "reaction_plausibility": 0.9997308850288391, "reaction_examples": 412, "template_score": 0.12571465969085693, "reaction_reagent": "", "index": 3}], "reaction_plausibility": 0.9820252656936646, "reaction_examples": 3715, "template_score": 0.046315066516399384, "reaction_reagent": "", "index": 2}], "reaction_plausibility": 0.9999899864196777, "reaction_examples": 133, "template_score": 0.03752046078443527, "reaction_reagent": "", "index": 0}, "SLScore": -27.706058502197266, "Ranking": 107, "Group": 8}, {"Pathway": {"ppg": 0.0, "as_product": 1, "smiles": "CC1CCCC(NC(=O)NCc2ccnc(-n3[nH]cc(-c4cccnc4)c3=O)c2)C1", "as_reactant": 0, "child": [{"ppg": 0.0, "as_product": 0, "smiles": "CC1CCCC(NC(=O)n2ccnc2)C1", "as_reactant": 0, "child": [{"ppg": 32.0, "as_product": 25, "smiles": "CC1CCCC(N)C1", "as_reactant": 51, "child": []}, {"ppg": 1.0, "as_product": 113, "smiles": "O=C(n1ccnc1)n1ccnc1", "as_reactant": 19690, "child": []}], "reaction_plausibility": 0.9998595714569092, "reaction_examples": 109, "template_score": 0.948760449886322, "reaction_reagent": "", "index": 1}, {"ppg": 0.0, "as_product": 2, "smiles": "NCc1ccnc(-n2[nH]cc(-c3cccnc3)c2=O)c1", "as_reactant": 11, "child": [{"ppg": 0.0, "as_product": 2, "smiles": "N#Cc1ccnc(-n2[nH]cc(-c3cccnc3)c2=O)c1", "as_reactant": 3, "child": [{"ppg": 1.0, "as_product": 413, "smiles": "Brc1cccnc1", "as_reactant": 7244, "child": []}, {"ppg": 0.0, "as_product": 0, "smiles": "CC1(C)OB(c2c[nH]n(-c3cc(C#N)ccn3)c2=O)OC1(C)C", "as_reactant": 0, "child": [{"ppg": 2.0, "as_product": 72, "smiles": "CC1(C)OB(B2OC(C)(C)C(C)(C)O2)OC1(C)C", "as_reactant": 31017, "child": []}, {"ppg": 0.0, "as_product": 0, "smiles": "N#Cc1ccnc(-n2[nH]cc(Br)c2=O)c1", "as_reactant": 0, "child": [{"ppg": 0.0, "as_product": 0, "smiles": "N#Cc1ccnc(-n2[nH]ccc2=O)c1", "as_reactant": 0, "child": [{"ppg": 19.0, "as_product": 4, "smiles": "N#Cc1ccnc(Br)c1", "as_reactant": 59, "child": []}, {"ppg": 41.0, "as_product": 50, "smiles": "O=c1cc[nH][nH]1", "as_reactant": 31, "child": []}], "reaction_plausibility": 0.9257708787918091, "reaction_examples": 206, "template_score": 0.029874643310904503, "reaction_reagent": "", "index": 6}], "reaction_plausibility": 0.9769918322563171, "reaction_examples": 2564, "template_score": 0.006091199815273285, "reaction_reagent": "[Br]", "index": 5}], "reaction_plausibility": 0.9999879598617554, "reaction_examples": 1238, "template_score": 0.4754311442375183, "reaction_reagent": "", "index": 4}], "reaction_plausibility": 0.999995231628418, "reaction_examples": 121, "template_score": 0.021016640588641167, "reaction_reagent": "", "index": 3}], "reaction_plausibility": 0.9820252656936646, "reaction_examples": 3715, "template_score": 0.046315066516399384, "reaction_reagent": "", "index": 2}], "reaction_plausibility": 0.9999899864196777, "reaction_examples": 133, "template_score": 0.03752046078443527, "reaction_reagent": "", "index": 0}, "SLScore": -27.81387710571289, "Ranking": 109, "Group": 9}], "Patent_number": "US20100093803A1"}, {"Patent_tree": {"Pathway": {"smiles": "CN(C)c1cc(Oc2c(C3CCC3)ccc(-c3cnc(N)cn3)c2F)ncn1", "ID": 239, "record_data": [], "record_ID": 131, "child": [{"smiles": "CN(C)c1cc(Cl)ncn1", "ID": 238, "record_data": null, "record_ID": -1, "child": []}, {"smiles": "Nc1cnc(-c2ccc(C3CCC3)c(O)c2F)cn1", "ID": 8, "record_data": [], "record_ID": 3, "child": [{"smiles": "COc1c(C2CCC2)ccc(-c2cnc(N)cn2)c1F", "ID": 7, "record_data": [], "record_ID": 2, "child": [{"smiles": "COc1c(C2CCC2)ccc(B(O)O)c1F", "ID": 5, "record_data": [], "record_ID": 1, "child": [{"smiles": "CC(C)OB(OC(C)C)OC(C)C", "ID": 2, "record_data": null, "record_ID": -1, "child": []}, {"smiles": "COc1c(F)cccc1C1CCC1", "ID": 1, "record_data": [], "record_ID": 0, "child": [{"smiles": "COc1c(F)cccc1C1(O)CCC1", "ID": 0, "record_data": [], "record_ID": 12, "child": [{"smiles": "COc1c(F)cccc1Br", "ID": 24, "record_data": null, "record_ID": -1, "child": []}, {"smiles": "O=C1CCC1", "ID": 25, "record_data": null, "record_ID": -1, "child": []}], "namerxn": "3.9.2", "rxnsmiles": "[CH3:1][O:2][c:3]1[c:4]([cH:5][cH:6][cH:7][c:8]1Br)[F:9].[O:10]=[C:11]1[CH2:12][CH2:13][CH2:14]1>CCOCC.CC(C)[Mg]Cl.C1CCOC1>[CH3:1][O:2][c:3]1[c:4]([cH:5][cH:6][cH:7][c:8]1[C:11]1([CH2:14][CH2:13][CH2:12]1)[OH:10])[F:9]", "curated_rxnsmiles": "Br[c:9]1[c:3]([O:2][CH3:1])[c:4]([F:5])[cH:6][cH:7][cH:8]1.[C:10]1(=[O:11])[CH2:12][CH2:13][CH2:14]1>C1CCOC1.CC(C)[Mg]Cl.CCOCC>[CH3:1][O:2][c:3]1[c:4]([F:5])[cH:6][cH:7][cH:8][c:9]1[C:10]1([OH:11])[CH2:12][CH2:13][CH2:14]1", "index": 5}], "namerxn": "9.7.60", "rxnsmiles": "[CH3:1][O:2][c:3]1[c:4]([cH:5][cH:6][cH:7][c:8]1[C:9]1([CH2:10][CH2:11][CH2:12]1)O)[F:13]>CC[SiH](CC)CC.O=C(O)C(F)(F)F.ClCCl>[CH3:1][O:2][c:3]1[c:4]([cH:5][cH:6][cH:7][c:8]1[CH:9]1[CH2:10][CH2:11][CH2:12]1)[F:13]", "curated_rxnsmiles": "O[C:10]1([c:9]2[c:3]([O:2][CH3:1])[c:4]([F:5])[cH:6][cH:7][cH:8]2)[CH2:11][CH2:12][CH2:13]1>CC[SiH](CC)CC.ClCCl.O=C(O)C(F)(F)F>[CH3:1][O:2][c:3]1[c:4]([F:5])[cH:6][cH:7][cH:8][c:9]1[CH:10]1[CH2:11][CH2:12][CH2:13]1", "index": 4}], "namerxn": "", "rxnsmiles": "[CH3:1][CH:2]([CH3:3])[O:4][B:5](OC(C)C)[O:6]C(C)C.[CH3:7][O:8]c1c(cccc1C1CCC1)[F:9].CC1(CCC[C:10](N1)([CH3:11])[CH3:12])C.[CH3:13][CH2:14][CH2:15][CH2:16][Li]>C1CCOC1.[NH4+].O.[Cl-]>[CH3:7][O:8][c:3]1[c:2]([c:1]([cH:16][cH:15][c:14]1[CH:13]1[CH2:12][CH2:10][CH2:11]1)[B:5]([OH:4])[OH:6])[F:9] |f:5.7|", "curated_rxnsmiles": "CC(C)O[B:12]([O:13]C(C)C)[O:14]C(C)C.[CH3:1][O:2][c:3]1[c:4]([CH:5]2[CH2:6][CH2:7][CH2:8]2)[cH:9][cH:10][cH:11][c:15]1[F:16]>C1CCOC1.CC1(C)CCCC(C)(C)N1.O.[Cl-].[Li]CCCC.[NH4+]>[CH3:1][O:2][c:3]1[c:4]([CH:5]2[CH2:6][CH2:7][CH2:8]2)[cH:9][cH:10][c:11]([B:12]([OH:13])[OH:14])[c:15]1[F:16]", "index": 3}, {"smiles": "Nc1cnc(Br)cn1", "ID": 6, "record_data": null, "record_ID": -1, "child": []}], "namerxn": "3.1.1", "rxnsmiles": "[CH3:1][O:2][c:3]1[c:4]([cH:5][cH:6][c:7]([c:8]1[F:9])B(O)O)[CH:10]1[CH2:11][CH2:12][CH2:13]1.[NH2:14][c:15]1[cH:16][n:17][c:18]([cH:19][n:20]1)Br>c1ccc(cc1)P(c1ccccc1)[c-]1cccc1.c1ccc(cc1)P(c1ccccc1)[c-]1cccc1.[O-]C([O-])=O.ClCCl.Cl[Pd]Cl.[K+].[K+].[Fe+2]>[CH3:1][O:2][c:3]1[c:8]([c:7]([cH:6][cH:5][c:4]1[CH:10]1[CH2:11][CH2:12][CH2:13]1)-[c:18]1[cH:19][n:20][c:15]([cH:16][n:17]1)[NH2:14])[F:9] |f:2.3.5.6.9,4.7.8|", "curated_rxnsmiles": "Br[c:12]1[cH:13][n:14][c:15]([NH2:16])[cH:17][n:18]1.OB(O)[c:11]1[cH:10][cH:9][c:4]([CH:5]2[CH2:6][CH2:7][CH2:8]2)[c:3]([O:2][CH3:1])[c:19]1[F:20]>ClCCl.Cl[Pd]Cl.O=C([O-])[O-].[Fe+2].[K+].[K+].c1ccc(P(c2ccccc2)[c-]2cccc2)cc1.c1ccc(P(c2ccccc2)[c-]2cccc2)cc1>[CH3:1][O:2][c:3]1[c:4]([CH:5]2[CH2:6][CH2:7][CH2:8]2)[cH:9][cH:10][c:11](-[c:12]2[cH:13][n:14][c:15]([NH2:16])[cH:17][n:18]2)[c:19]1[F:20]", "index": 2}], "namerxn": "6.3.7", "rxnsmiles": "C[O:1][c:2]1[c:3]([c:4]([cH:5][cH:6][c:7]1[CH:8]1[CH2:9][CH2:10][CH2:11]1)-[c:12]1[cH:13][n:14][c:15]([cH:16][n:17]1)[NH2:18])[F:19]>O.[Na+].[O-]C(=O)O.ClCCl.BrB(Br)Br>[NH2:18][c:15]1[cH:16][n:17][c:12]([cH:13][n:14]1)-[c:4]1[cH:5][cH:6][c:7]([c:2]([c:3]1[F:19])[OH:1])[CH:8]1[CH2:11][CH2:10][CH2:9]1 |f:2.3|", "curated_rxnsmiles": "C[O:15][c:14]1[c:9]([CH:10]2[CH2:11][CH2:12][CH2:13]2)[cH:8][cH:7][c:6](-[c:5]2[n:4][cH:3][c:2]([NH2:1])[n:19][cH:18]2)[c:16]1[F:17]>BrB(Br)Br.ClCCl.O.O=C([O-])O.[Na+]>[NH2:1][c:2]1[cH:3][n:4][c:5](-[c:6]2[cH:7][cH:8][c:9]([CH:10]3[CH2:11][CH2:12][CH2:13]3)[c:14]([OH:15])[c:16]2[F:17])[cH:18][n:19]1", "index": 1}], "namerxn": "1.7.11", "rxnsmiles": "[CH3:1][N:2]([CH3:3])[c:4]1[cH:5][c:6]([n:7][cH:8][n:9]1)Cl.[NH2:10][c:11]1[cH:12][n:13][c:14]([cH:15][n:16]1)-[c:17]1[cH:18][cH:19][c:20]([c:21]([c:22]1[F:23])[OH:24])[CH:25]1[CH2:26][CH2:27][CH2:28]1>>[CH3:1][N:2]([CH3:3])[c:4]1[cH:5][c:6]([n:7][cH:8][n:9]1)[O:24][c:21]1[c:20]([cH:19][cH:18][c:17]([c:22]1[F:23])-[c:14]1[cH:15][n:16][c:11]([cH:12][n:13]1)[NH2:10])[CH:25]1[CH2:28][CH2:27][CH2:26]1", "curated_rxnsmiles": "Cl[c:6]1[cH:5][c:4]([N:2]([CH3:1])[CH3:3])[n:28][cH:27][n:26]1.[OH:7][c:8]1[c:9]([CH:10]2[CH2:11][CH2:12][CH2:13]2)[cH:14][cH:15][c:16](-[c:17]2[cH:18][n:19][c:20]([NH2:21])[cH:22][n:23]2)[c:24]1[F:25]>>[CH3:1][N:2]([CH3:3])[c:4]1[cH:5][c:6]([O:7][c:8]2[c:9]([CH:10]3[CH2:11][CH2:12][CH2:13]3)[cH:14][cH:15][c:16](-[c:17]3[cH:18][n:19][c:20]([NH2:21])[cH:22][n:23]3)[c:24]2[F:25])[n:26][cH:27][n:28]1", "index": 0}, "SLScore": -15.992452621459961, "Ranking": 1}, "ASKCOS_tree": [{"Pathway": {"ppg": 0.0, "as_product": 2, "smiles": "CN(C)c1cc(Oc2c(C3CCC3)ccc(-c3cnc(N)cn3)c2F)ncn1", "as_reactant": 0, "child": [{"ppg": 46.0, "as_product": 6, "smiles": "CN(C)c1cc(Cl)ncn1", "as_reactant": 15, "child": []}, {"ppg": 0.0, "as_product": 18, "smiles": "Nc1cnc(-c2ccc(C3CCC3)c(O)c2F)cn1", "as_reactant": 71, "child": [{"ppg": 0.0, "as_product": 8, "smiles": "COc1c(C2CCC2)ccc(-c2cnc(N)cn2)c1F", "as_reactant": 72, "child": [{"ppg": 0.0, "as_product": 5, "smiles": "COc1c(C2CCC2)ccc(B(O)O)c1F", "as_reactant": 83, "child": [{"ppg": 1.0, "as_product": 66, "smiles": "CC(C)OB(OC(C)C)OC(C)C", "as_reactant": 2988, "child": []}, {"ppg": 0.0, "as_product": 4, "smiles": "COc1c(F)cccc1C1CCC1", "as_reactant": 85, "child": [{"ppg": 5.0, "as_product": 5, "smiles": "Br[Mg]C1CCC1", "as_reactant": 44, "child": []}, {"ppg": 9.0, "as_product": 21, "smiles": "COc1c(F)cccc1Br", "as_reactant": 149, "child": []}], "reaction_plausibility": 0.9888612627983093, "reaction_examples": 23, "template_score": 0.013669371604919434, "reaction_reagent": "", "index": 4}], "reaction_plausibility": 0.9994250535964966, "reaction_examples": 79, "template_score": 0.3159089684486389, "reaction_reagent": "", "index": 3}, {"ppg": 2.0, "as_product": 55, "smiles": "Nc1cnc(Br)cn1", "as_reactant": 424, "child": []}], "reaction_plausibility": 0.9999852180480957, "reaction_examples": 4420, "template_score": 0.11256863176822662, "reaction_reagent": "", "index": 2}], "reaction_plausibility": 0.99616539478302, "reaction_examples": 30997, "template_score": 0.5429278612136841, "reaction_reagent": "", "index": 1}], "reaction_plausibility": 0.9999972581863403, "reaction_examples": 3169, "template_score": 0.5996859669685364, "reaction_reagent": "", "index": 0}, "SLScore": -16.362966537475586, "Ranking": 2, "Group": 0}, {"Pathway": {"ppg": 0.0, "as_product": 2, "smiles": "CN(C)c1cc(Oc2c(C3CCC3)ccc(-c3cnc(N)cn3)c2F)ncn1", "as_reactant": 0, "child": [{"ppg": 46.0, "as_product": 6, "smiles": "CN(C)c1cc(Cl)ncn1", "as_reactant": 15, "child": []}, {"ppg": 0.0, "as_product": 18, "smiles": "Nc1cnc(-c2ccc(C3CCC3)c(O)c2F)cn1", "as_reactant": 71, "child": [{"ppg": 0.0, "as_product": 8, "smiles": "COc1c(C2CCC2)ccc(-c2cnc(N)cn2)c1F", "as_reactant": 72, "child": [{"ppg": 4.0, "as_product": 0, "smiles": "Br[Zn]C1CCC1", "as_reactant": 56, "child": []}, {"ppg": 0.0, "as_product": 5, "smiles": "COc1c(Br)ccc(-c2cnc(N)cn2)c1F", "as_reactant": 2, "child": [{"ppg": 24.0, "as_product": 3, "smiles": "COc1c(Br)ccc(B(O)O)c1F", "as_reactant": 4, "child": []}, {"ppg": 2.0, "as_product": 55, "smiles": "Nc1cnc(Br)cn1", "as_reactant": 424, "child": []}], "reaction_plausibility": 0.9996774196624756, "reaction_examples": 597, "template_score": 0.31484150886535645, "reaction_reagent": "", "index": 3}], "reaction_plausibility": 0.9948731064796448, "reaction_examples": 55, "template_score": 0.033140879124403, "reaction_reagent": "", "index": 2}], "reaction_plausibility": 0.99616539478302, "reaction_examples": 30997, "template_score": 0.5429278612136841, "reaction_reagent": "", "index": 1}], "reaction_plausibility": 0.9999972581863403, "reaction_examples": 3169, "template_score": 0.5996859669685364, "reaction_reagent": "", "index": 0}, "SLScore": -17.9827880859375, "Ranking": 16, "Group": 1}, {"Pathway": {"ppg": 0.0, "as_product": 2, "smiles": "CN(C)c1cc(Oc2c(C3CCC3)ccc(-c3cnc(N)cn3)c2F)ncn1", "as_reactant": 0, "child": [{"ppg": 46.0, "as_product": 6, "smiles": "CN(C)c1cc(Cl)ncn1", "as_reactant": 15, "child": []}, {"ppg": 0.0, "as_product": 18, "smiles": "Nc1cnc(-c2ccc(C3CCC3)c(O)c2F)cn1", "as_reactant": 71, "child": [{"ppg": 0.0, "as_product": 8, "smiles": "COc1c(C2CCC2)ccc(-c2cnc(N)cn2)c1F", "as_reactant": 72, "child": [{"ppg": 0.0, "as_product": 5, "smiles": "COc1c(C2CCC2)ccc(B(O)O)c1F", "as_reactant": 83, "child": [{"ppg": 1.0, "as_product": 429, "smiles": "COB(OC)OC", "as_reactant": 4578, "child": []}, {"ppg": 0.0, "as_product": 0, "smiles": "COc1c(C2CCC2)ccc(Br)c1F", "as_reactant": 0, "child": [{"ppg": 0.0, "as_product": 0, "smiles": "COc1c(C2(O)CCC2)ccc(Br)c1F", "as_reactant": 0, "child": [{"ppg": 0.0, "as_product": 5, "smiles": "COc1c(Br)ccc(Br)c1F", "as_reactant": 1, "child": [{"ppg": 0.0, "as_product": 0, "smiles": "COc1c(Br)ccc(B2OC(C)(C)C(C)(C)O2)c1F", "as_reactant": 0, "child": [{"ppg": 69.0, "as_product": 4, "smiles": "COc1cccc(B2OC(C)(C)C(C)(C)O2)c1F", "as_reactant": 0, "child": []}, {"ppg": 1.0, "as_product": 58, "smiles": "O=C1CCC(=O)N1Br", "as_reactant": 2548, "child": []}], "reaction_plausibility": 0.9899322986602783, "reaction_examples": 73, "template_score": 0.01465748343616724, "reaction_reagent": "", "index": 7}], "reaction_plausibility": 0.987941324710846, "reaction_examples": 76, "template_score": 0.10628613829612732, "reaction_reagent": "[Br]", "index": 6}, {"ppg": 7.0, "as_product": 174, "smiles": "O=C1CCC1", "as_reactant": 2310, "child": []}], "reaction_plausibility": 0.9934391379356384, "reaction_examples": 1621, "template_score": 0.3104383051395416, "reaction_reagent": "", "index": 5}], "reaction_plausibility": 0.9915522336959839, "reaction_examples": 374, "template_score": 0.22168849408626556, "reaction_reagent": "", "index": 4}], "reaction_plausibility": 0.999847412109375, "reaction_examples": 837, "template_score": 0.10011967271566391, "reaction_reagent": "", "index": 3}, {"ppg": 2.0, "as_product": 55, "smiles": "Nc1cnc(Br)cn1", "as_reactant": 424, "child": []}], "reaction_plausibility": 0.9999852180480957, "reaction_examples": 4420, "template_score": 0.11256863176822662, "reaction_reagent": "", "index": 2}], "reaction_plausibility": 0.99616539478302, "reaction_examples": 30997, "template_score": 0.5429278612136841, "reaction_reagent": "", "index": 1}], "reaction_plausibility": 0.9999972581863403, "reaction_examples": 3169, "template_score": 0.5996859669685364, "reaction_reagent": "", "index": 0}, "SLScore": -18.878707885742188, "Ranking": 22, "Group": 2}, {"Pathway": {"ppg": 0.0, "as_product": 2, "smiles": "CN(C)c1cc(Oc2c(C3CCC3)ccc(-c3cnc(N)cn3)c2F)ncn1", "as_reactant": 0, "child": [{"ppg": 46.0, "as_product": 6, "smiles": "CN(C)c1cc(Cl)ncn1", "as_reactant": 15, "child": []}, {"ppg": 0.0, "as_product": 18, "smiles": "Nc1cnc(-c2ccc(C3CCC3)c(O)c2F)cn1", "as_reactant": 71, "child": [{"ppg": 0.0, "as_product": 8, "smiles": "COc1c(C2CCC2)ccc(-c2cnc(N)cn2)c1F", "as_reactant": 72, "child": [{"ppg": 0.0, "as_product": 5, "smiles": "COc1c(C2CCC2)ccc(B(O)O)c1F", "as_reactant": 83, "child": [{"ppg": 1.0, "as_product": 429, "smiles": "COB(OC)OC", "as_reactant": 4578, "child": []}, {"ppg": 0.0, "as_product": 0, "smiles": "COc1c(C2CCC2)ccc(Br)c1F", "as_reactant": 0, "child": [{"ppg": 0.0, "as_product": 0, "smiles": "COc1c(C2(O)CCC2)ccc(Br)c1F", "as_reactant": 0, "child": [{"ppg": 0.0, "as_product": 5, "smiles": "COc1c(Br)ccc(Br)c1F", "as_reactant": 1, "child": [{"ppg": 1.0, "as_product": 20084, "smiles": "CI", "as_reactant": 202843, "child": []}, {"ppg": 0.0, "as_product": 1, "smiles": "Oc1c(Br)ccc(Br)c1F", "as_reactant": 3, "child": [{"ppg": 62.0, "as_product": 2, "smiles": "Oc1cccc(Br)c1F", "as_reactant": 74, "child": []}], "reaction_plausibility": 0.8158044815063477, "reaction_examples": 18347, "template_score": 0.19137917459011078, "reaction_reagent": "[Br]", "index": 7}], "reaction_plausibility": 0.9777911305427551, "reaction_examples": 7980, "template_score": 0.013501094654202461, "reaction_reagent": "", "index": 6}, {"ppg": 7.0, "as_product": 174, "smiles": "O=C1CCC1", "as_reactant": 2310, "child": []}], "reaction_plausibility": 0.9934391379356384, "reaction_examples": 1621, "template_score": 0.3104383051395416, "reaction_reagent": "", "index": 5}], "reaction_plausibility": 0.9915522336959839, "reaction_examples": 374, "template_score": 0.22168849408626556, "reaction_reagent": "", "index": 4}], "reaction_plausibility": 0.999847412109375, "reaction_examples": 837, "template_score": 0.10011967271566391, "reaction_reagent": "", "index": 3}, {"ppg": 2.0, "as_product": 55, "smiles": "Nc1cnc(Br)cn1", "as_reactant": 424, "child": []}], "reaction_plausibility": 0.9999852180480957, "reaction_examples": 4420, "template_score": 0.11256863176822662, "reaction_reagent": "", "index": 2}], "reaction_plausibility": 0.99616539478302, "reaction_examples": 30997, "template_score": 0.5429278612136841, "reaction_reagent": "", "index": 1}], "reaction_plausibility": 0.9999972581863403, "reaction_examples": 3169, "template_score": 0.5996859669685364, "reaction_reagent": "", "index": 0}, "SLScore": -19.931453704833984, "Ranking": 42, "Group": 3}, {"Pathway": {"ppg": 0.0, "as_product": 2, "smiles": "CN(C)c1cc(Oc2c(C3CCC3)ccc(-c3cnc(N)cn3)c2F)ncn1", "as_reactant": 0, "child": [{"ppg": 46.0, "as_product": 6, "smiles": "CN(C)c1cc(Cl)ncn1", "as_reactant": 15, "child": []}, {"ppg": 0.0, "as_product": 18, "smiles": "Nc1cnc(-c2ccc(C3CCC3)c(O)c2F)cn1", "as_reactant": 71, "child": [{"ppg": 0.0, "as_product": 8, "smiles": "COc1c(C2CCC2)ccc(-c2cnc(N)cn2)c1F", "as_reactant": 72, "child": [{"ppg": 0.0, "as_product": 5, "smiles": "COc1c(C2CCC2)ccc(B(O)O)c1F", "as_reactant": 83, "child": [{"ppg": 0.0, "as_product": 0, "smiles": "COc1c(C2CCC2)ccc(I)c1F", "as_reactant": 0, "child": [{"ppg": 0.0, "as_product": 4, "smiles": "COc1c(F)cccc1C1CCC1", "as_reactant": 85, "child": [{"ppg": 11.0, "as_product": 28, "smiles": "BrC1CCC1", "as_reactant": 310, "child": []}, {"ppg": 1.0, "as_product": 190, "smiles": "COc1ccccc1F", "as_reactant": 516, "child": []}], "reaction_plausibility": 0.9881030917167664, "reaction_examples": 57, "template_score": 0.049664489924907684, "reaction_reagent": "", "index": 5}], "reaction_plausibility": 0.9785341024398804, "reaction_examples": 9581, "template_score": 0.34978845715522766, "reaction_reagent": "[I]", "index": 4}], "reaction_plausibility": 0.9988576173782349, "reaction_examples": 215, "template_score": 0.013676458038389683, "reaction_reagent": "[O]~[B]~[O]", "index": 3}, {"ppg": 2.0, "as_product": 55, "smiles": "Nc1cnc(Br)cn1", "as_reactant": 424, "child": []}], "reaction_plausibility": 0.9999852180480957, "reaction_examples": 4420, "template_score": 0.11256863176822662, "reaction_reagent": "", "index": 2}], "reaction_plausibility": 0.99616539478302, "reaction_examples": 30997, "template_score": 0.5429278612136841, "reaction_reagent": "", "index": 1}], "reaction_plausibility": 0.9999972581863403, "reaction_examples": 3169, "template_score": 0.5996859669685364, "reaction_reagent": "", "index": 0}, "SLScore": -19.974525451660156, "Ranking": 43, "Group": 4}, {"Pathway": {"ppg": 0.0, "as_product": 2, "smiles": "CN(C)c1cc(Oc2c(C3CCC3)ccc(-c3cnc(N)cn3)c2F)ncn1", "as_reactant": 0, "child": [{"ppg": 46.0, "as_product": 6, "smiles": "CN(C)c1cc(Cl)ncn1", "as_reactant": 15, "child": []}, {"ppg": 0.0, "as_product": 18, "smiles": "Nc1cnc(-c2ccc(C3CCC3)c(O)c2F)cn1", "as_reactant": 71, "child": [{"ppg": 0.0, "as_product": 8, "smiles": "COc1c(C2CCC2)ccc(-c2cnc(N)cn2)c1F", "as_reactant": 72, "child": [{"ppg": 0.0, "as_product": 5, "smiles": "COc1c(C2CCC2)ccc(B(O)O)c1F", "as_reactant": 83, "child": [{"ppg": 1.0, "as_product": 429, "smiles": "COB(OC)OC", "as_reactant": 4578, "child": []}, {"ppg": 0.0, "as_product": 0, "smiles": "COc1c(C2CCC2)ccc(Br)c1F", "as_reactant": 0, "child": [{"ppg": 0.0, "as_product": 0, "smiles": "COc1c(C2(O)CCC2)ccc(Br)c1F", "as_reactant": 0, "child": [{"ppg": 0.0, "as_product": 5, "smiles": "COc1c(Br)ccc(Br)c1F", "as_reactant": 1, "child": [{"ppg": 0.0, "as_product": 0, "smiles": "COc1c(Br)ccc(B2OC(C)(C)C(C)(C)O2)c1F", "as_reactant": 0, "child": [{"ppg": 69.0, "as_product": 4, "smiles": "COc1cccc(B2OC(C)(C)C(C)(C)O2)c1F", "as_reactant": 0, "child": []}], "reaction_plausibility": 0.9968333840370178, "reaction_examples": 18347, "template_score": 0.6593484282493591, "reaction_reagent": "[Br]", "index": 7}], "reaction_plausibility": 0.987941324710846, "reaction_examples": 76, "template_score": 0.10628613829612732, "reaction_reagent": "[Br]", "index": 6}, {"ppg": 7.0, "as_product": 174, "smiles": "O=C1CCC1", "as_reactant": 2310, "child": []}], "reaction_plausibility": 0.9934391379356384, "reaction_examples": 1621, "template_score": 0.3104383051395416, "reaction_reagent": "", "index": 5}], "reaction_plausibility": 0.9915522336959839, "reaction_examples": 374, "template_score": 0.22168849408626556, "reaction_reagent": "", "index": 4}], "reaction_plausibility": 0.999847412109375, "reaction_examples": 837, "template_score": 0.10011967271566391, "reaction_reagent": "", "index": 3}, {"ppg": 2.0, "as_product": 55, "smiles": "Nc1cnc(Br)cn1", "as_reactant": 424, "child": []}], "reaction_plausibility": 0.9999852180480957, "reaction_examples": 4420, "template_score": 0.11256863176822662, "reaction_reagent": "", "index": 2}], "reaction_plausibility": 0.99616539478302, "reaction_examples": 30997, "template_score": 0.5429278612136841, "reaction_reagent": "", "index": 1}], "reaction_plausibility": 0.9999972581863403, "reaction_examples": 3169, "template_score": 0.5996859669685364, "reaction_reagent": "", "index": 0}, "SLScore": -19.974693298339844, "Ranking": 44, "Group": 5}, {"Pathway": {"ppg": 0.0, "as_product": 2, "smiles": "CN(C)c1cc(Oc2c(C3CCC3)ccc(-c3cnc(N)cn3)c2F)ncn1", "as_reactant": 0, "child": [{"ppg": 46.0, "as_product": 6, "smiles": "CN(C)c1cc(Cl)ncn1", "as_reactant": 15, "child": []}, {"ppg": 0.0, "as_product": 18, "smiles": "Nc1cnc(-c2ccc(C3CCC3)c(O)c2F)cn1", "as_reactant": 71, "child": [{"ppg": 0.0, "as_product": 8, "smiles": "COc1c(C2CCC2)ccc(-c2cnc(N)cn2)c1F", "as_reactant": 72, "child": [{"ppg": 0.0, "as_product": 0, "smiles": "COc1c(C2CCC2)ccc(-c2cnc(N)c(Cl)n2)c1F", "as_reactant": 0, "child": [{"ppg": 0.0, "as_product": 5, "smiles": "COc1c(C2CCC2)ccc(B(O)O)c1F", "as_reactant": 83, "child": [{"ppg": 4.0, "as_product": 0, "smiles": "Br[Zn]C1CCC1", "as_reactant": 56, "child": []}, {"ppg": 24.0, "as_product": 3, "smiles": "COc1c(Br)ccc(B(O)O)c1F", "as_reactant": 4, "child": []}], "reaction_plausibility": 0.9931557774543762, "reaction_examples": 55, "template_score": 0.013971415348351002, "reaction_reagent": "", "index": 4}, {"ppg": 17.0, "as_product": 5, "smiles": "Nc1ncc(Br)nc1Cl", "as_reactant": 16, "child": []}], "reaction_plausibility": 0.9999767541885376, "reaction_examples": 836, "template_score": 0.05792055279016495, "reaction_reagent": "", "index": 3}], "reaction_plausibility": 0.9824387431144714, "reaction_examples": 938, "template_score": 0.013704395852982998, "reaction_reagent": "", "index": 2}], "reaction_plausibility": 0.99616539478302, "reaction_examples": 30997, "template_score": 0.5429278612136841, "reaction_reagent": "", "index": 1}], "reaction_plausibility": 0.9999972581863403, "reaction_examples": 3169, "template_score": 0.5996859669685364, "reaction_reagent": "", "index": 0}, "SLScore": -20.53965950012207, "Ranking": 59, "Group": 6}, {"Pathway": {"ppg": 0.0, "as_product": 2, "smiles": "CN(C)c1cc(Oc2c(C3CCC3)ccc(-c3cnc(N)cn3)c2F)ncn1", "as_reactant": 0, "child": [{"ppg": 46.0, "as_product": 6, "smiles": "CN(C)c1cc(Cl)ncn1", "as_reactant": 15, "child": []}, {"ppg": 0.0, "as_product": 18, "smiles": "Nc1cnc(-c2ccc(C3CCC3)c(O)c2F)cn1", "as_reactant": 71, "child": [{"ppg": 0.0, "as_product": 8, "smiles": "COc1c(C2CCC2)ccc(-c2cnc(N)cn2)c1F", "as_reactant": 72, "child": [{"ppg": 0.0, "as_product": 5, "smiles": "COc1c(C2CCC2)ccc(B(O)O)c1F", "as_reactant": 83, "child": [{"ppg": 1.0, "as_product": 429, "smiles": "COB(OC)OC", "as_reactant": 4578, "child": []}, {"ppg": 0.0, "as_product": 0, "smiles": "COc1c(C2CCC2)ccc(Br)c1F", "as_reactant": 0, "child": [{"ppg": 0.0, "as_product": 0, "smiles": "COc1c(C2=CCC2)ccc(Br)c1F", "as_reactant": 0, "child": [{"ppg": 0.0, "as_product": 0, "smiles": "COc1c(C2(O)CCC2)ccc(Br)c1F", "as_reactant": 0, "child": [{"ppg": 0.0, "as_product": 0, "smiles": "COc1c(I)ccc(Br)c1F", "as_reactant": 0, "child": [{"ppg": 42.0, "as_product": 0, "smiles": "COc1cccc(Br)c1F", "as_reactant": 3, "child": []}], "reaction_plausibility": 0.9785873293876648, "reaction_examples": 9581, "template_score": 0.4948887526988983, "reaction_reagent": "[I]", "index": 7}, {"ppg": 7.0, "as_product": 174, "smiles": "O=C1CCC1", "as_reactant": 2310, "child": []}], "reaction_plausibility": 0.9996559619903564, "reaction_examples": 173, "template_score": 0.044758886098861694, "reaction_reagent": "", "index": 6}], "reaction_plausibility": 0.9934937357902527, "reaction_examples": 748, "template_score": 0.19919465482234955, "reaction_reagent": "", "index": 5}], "reaction_plausibility": 0.9927975535392761, "reaction_examples": 880, "template_score": 0.09693705290555954, "reaction_reagent": "", "index": 4}], "reaction_plausibility": 0.999847412109375, "reaction_examples": 837, "template_score": 0.10011967271566391, "reaction_reagent": "", "index": 3}, {"ppg": 2.0, "as_product": 55, "smiles": "Nc1cnc(Br)cn1", "as_reactant": 424, "child": []}], "reaction_plausibility": 0.9999852180480957, "reaction_examples": 4420, "template_score": 0.11256863176822662, "reaction_reagent": "", "index": 2}], "reaction_plausibility": 0.99616539478302, "reaction_examples": 30997, "template_score": 0.5429278612136841, "reaction_reagent": "", "index": 1}], "reaction_plausibility": 0.9999972581863403, "reaction_examples": 3169, "template_score": 0.5996859669685364, "reaction_reagent": "", "index": 0}, "SLScore": -20.56259536743164, "Ranking": 60, "Group": 7}, {"Pathway": {"ppg": 0.0, "as_product": 2, "smiles": "CN(C)c1cc(Oc2c(C3CCC3)ccc(-c3cnc(N)cn3)c2F)ncn1", "as_reactant": 0, "child": [{"ppg": 46.0, "as_product": 6, "smiles": "CN(C)c1cc(Cl)ncn1", "as_reactant": 15, "child": []}, {"ppg": 0.0, "as_product": 18, "smiles": "Nc1cnc(-c2ccc(C3CCC3)c(O)c2F)cn1", "as_reactant": 71, "child": [{"ppg": 0.0, "as_product": 8, "smiles": "COc1c(C2CCC2)ccc(-c2cnc(N)cn2)c1F", "as_reactant": 72, "child": [{"ppg": 0.0, "as_product": 0, "smiles": "COc1c(C2CCC2)ccc(-c2cnc(N)c(Cl)n2)c1F", "as_reactant": 0, "child": [{"ppg": 0.0, "as_product": 0, "smiles": "COc1c(C2CCC2)ccc(-c2cnc(NC(C)=O)c(Cl)n2)c1F", "as_reactant": 0, "child": [{"ppg": 0.0, "as_product": 0, "smiles": "CC(=O)Nc1ncc(Br)nc1Cl", "as_reactant": 0, "child": [{"ppg": 17.0, "as_product": 5, "smiles": "Nc1ncc(Br)nc1Cl", "as_reactant": 16, "child": []}], "reaction_plausibility": 0.8759005069732666, "reaction_examples": 69, "template_score": 0.02833268977701664, "reaction_reagent": "[C]~[C]~[O]", "index": 5}, {"ppg": 0.0, "as_product": 5, "smiles": "COc1c(C2CCC2)ccc(B(O)O)c1F", "as_reactant": 83, "child": [{"ppg": 1.0, "as_product": 66, "smiles": "CC(C)OB(OC(C)C)OC(C)C", "as_reactant": 2988, "child": []}, {"ppg": 0.0, "as_product": 4, "smiles": "COc1c(F)cccc1C1CCC1", "as_reactant": 85, "child": [{"ppg": 0.0, "as_product": 2, "smiles": "COc1c(F)cccc1C1(O)CCC1", "as_reactant": 86, "child": [{"ppg": 1.0, "as_product": 190, "smiles": "COc1ccccc1F", "as_reactant": 516, "child": []}, {"ppg": 7.0, "as_product": 174, "smiles": "O=C1CCC1", "as_reactant": 2310, "child": []}], "reaction_plausibility": 0.873652994632721, "reaction_examples": 155, "template_score": 0.22361266613006592, "reaction_reagent": "", "index": 8}], "reaction_plausibility": 0.8723924160003662, "reaction_examples": 374, "template_score": 0.19777989387512207, "reaction_reagent": "", "index": 7}], "reaction_plausibility": 0.9994250535964966, "reaction_examples": 79, "template_score": 0.3159089684486389, "reaction_reagent": "", "index": 6}], "reaction_plausibility": 0.9999417066574097, "reaction_examples": 239, "template_score": 0.055329930037260056, "reaction_reagent": "", "index": 4}], "reaction_plausibility": 0.9998844861984253, "reaction_examples": 381, "template_score": 0.033230919390916824, "reaction_reagent": "", "index": 3}], "reaction_plausibility": 0.9824387431144714, "reaction_examples": 938, "template_score": 0.013704395852982998, "reaction_reagent": "", "index": 2}], "reaction_plausibility": 0.99616539478302, "reaction_examples": 30997, "template_score": 0.5429278612136841, "reaction_reagent": "", "index": 1}], "reaction_plausibility": 0.9999972581863403, "reaction_examples": 3169, "template_score": 0.5996859669685364, "reaction_reagent": "", "index": 0}, "SLScore": -20.75414276123047, "Ranking": 72, "Group": 8}], "Patent_number": "US10047101B2"}, {"Patent_tree": {"Pathway": {"smiles": "O=C(Nc1cccc(C(=O)c2ccc3ncc(N4CCOCC4)nc3c2)c1)c1cccc(F)c1", "ID": 15, "record_data": [], "record_ID": 7, "child": [{"smiles": "Nc1cccc(C(=O)c2ccc3ncc(N4CCOCC4)nc3c2)c1", "ID": 11, "record_data": [], "record_ID": 5, "child": [{"smiles": "CC(C)(C)C(=O)Nc1cccc(C(=O)c2ccc3ncc(N4CCOCC4)nc3c2)c1", "ID": 7, "record_data": [], "record_ID": 2, "child": [{"smiles": "C1COCCN1", "ID": 6, "record_data": null, "record_ID": -1, "child": []}, {"smiles": "CC(C)(C)C(=O)Nc1cccc(C(=O)c2ccc3ncc(Cl)nc3c2)c1", "ID": 1, "record_data": [], "record_ID": 0, "child": [{"smiles": "CC(C)(C)C(=O)Nc1cccc(C(O)c2ccc3ncc(Cl)nc3c2)c1", "ID": 0, "record_data": [], "record_ID": 41, "child": [{"smiles": "CC(C)(C)C(=O)Nc1cccc(Br)c1", "ID": 60, "record_data": null, "record_ID": -1, "child": []}, {"smiles": "O=Cc1ccc2ncc(Cl)nc2c1", "ID": 57, "record_data": [], "record_ID": 38, "child": [{"smiles": "CON(C)C(=O)c1ccc2ncc(Cl)nc2c1", "ID": 53, "record_data": [], "record_ID": 35, "child": [{"smiles": "CNOC", "ID": 2, "record_data": null, "record_ID": -1, "child": []}, {"smiles": "O=C(Cl)c1ccc2ncc(Cl)nc2c1", "ID": 52, "record_data": null, "record_ID": -1, "child": []}], "namerxn": "2.1.1", "rxnsmiles": "[O:1]=[C:2](Cl)[c:3]1[cH:4][cH:5][c:6]2[n:7][cH:8][c:9]([n:10][c:11]2[cH:12]1)[Cl:13].[CH3:14][O:15][NH:16][CH3:17].Cl>O=C(Cl)c1ccc2nc(cnc2c1)Cl.CC(C)N(CC)C(C)C.ClCCl>[CH3:14][O:15][N:16]([CH3:17])[C:2](=[O:1])[c:3]1[cH:4][cH:5][c:6]2[n:7][cH:8][c:9]([n:10][c:11]2[cH:12]1)[Cl:13] |f:1.2|", "curated_rxnsmiles": "Cl[C:5](=[O:6])[c:7]1[cH:8][cH:9][c:10]2[n:11][cH:12][c:13]([Cl:14])[n:15][c:16]2[cH:17]1.[CH3:1][O:2][NH:3][CH3:4]>CCN(C(C)C)C(C)C.Cl.ClCCl.O=C(Cl)c1ccc2nc(Cl)cnc2c1>[CH3:1][O:2][N:3]([CH3:4])[C:5](=[O:6])[c:7]1[cH:8][cH:9][c:10]2[n:11][cH:12][c:13]([Cl:14])[n:15][c:16]2[cH:17]1", "index": 6}], "namerxn": "", "rxnsmiles": "CON(C)[C:1](=[O:2])[c:3]1[cH:4][cH:5][c:6]2[n:7][cH:8][c:9]([n:10][c:11]2[cH:12]1)[Cl:13]>CC(C)C[AlH]CC(C)C.C1CCOC1>[O:2]=[CH:1][c:3]1[cH:4][cH:5][c:6]2[n:7][cH:8][c:9]([n:10][c:11]2[cH:12]1)[Cl:13]", "curated_rxnsmiles": "CON(C)[C:2](=[O:1])[c:3]1[cH:4][cH:5][c:6]2[n:7][cH:8][c:9]([Cl:10])[n:11][c:12]2[cH:13]1>C1CCOC1.CC(C)C[AlH]CC(C)C>[O:1]=[CH:2][c:3]1[cH:4][cH:5][c:6]2[n:7][cH:8][c:9]([Cl:10])[n:11][c:12]2[cH:13]1", "index": 5}], "namerxn": "", "rxnsmiles": "[CH3:1][C:2]([CH3:3])([CH3:4])[C:5](=[O:6])[NH:7][c:8]1[cH:9][cH:10][cH:11][c:12]([cH:13]1)Br.[O:14]=[CH:15][c:16]1ccc2[n:17][cH:18][c:19]([n:20]c2[cH:21]1)[Cl:22].[CH3:23][CH2:24][CH:25]([CH3:26])[Li]>C1CCOC1>[CH3:1][C:2]([CH3:3])([CH3:4])[C:5](=[O:6])[NH:7][c:8]1[cH:9][cH:10][cH:11][c:12]([cH:13]1)[CH:15]([OH:14])[c:16]1[cH:21][cH:26][c:25]2[n:17][cH:18][c:19]([n:20][c:24]2[cH:23]1)[Cl:22]", "curated_rxnsmiles": "Br[c:12]1[cH:11][cH:10][cH:9][c:8]([NH:7][C:5]([C:2]([CH3:1])([CH3:3])[CH3:4])=[O:6])[cH:26]1.[CH:13](=[O:14])[c:15]1[cH:16][cH:17][c:18]2[n:19][cH:20][c:21]([Cl:22])[n:23][c:24]2[cH:25]1>C1CCOC1.[Li]C(C)CC>[CH3:1][C:2]([CH3:3])([CH3:4])[C:5](=[O:6])[NH:7][c:8]1[cH:9][cH:10][cH:11][c:12]([CH:13]([OH:14])[c:15]2[cH:16][cH:17][c:18]3[n:19][cH:20][c:21]([Cl:22])[n:23][c:24]3[cH:25]2)[cH:26]1", "index": 4}], "namerxn": "8.1.5", "rxnsmiles": "[CH3:1][C:2]([CH3:3])([CH3:4])[C:5](=[O:6])[NH:7][c:8]1[cH:9][cH:10][cH:11][c:12]([cH:13]1)[CH:14]([OH:15])[c:16]1[cH:17][cH:18][c:19]2[n:20][cH:21][c:22]([n:23][c:24]2[cH:25]1)[Cl:26]>O=[Mn]=O.ClCCl>[CH3:1][C:2]([CH3:3])([CH3:4])[C:5](=[O:6])[NH:7][c:8]1[cH:9][cH:10][cH:11][c:12]([cH:13]1)[C:14](=[O:15])[c:16]1[cH:17][cH:18][c:19]2[n:20][cH:21][c:22]([n:23][c:24]2[cH:25]1)[Cl:26]", "curated_rxnsmiles": "[CH3:1][C:2]([CH3:3])([CH3:4])[C:5](=[O:6])[NH:7][c:8]1[cH:9][cH:10][cH:11][c:12]([CH:13]([OH:14])[c:15]2[cH:16][cH:17][c:18]3[n:19][cH:20][c:21]([Cl:22])[n:23][c:24]3[cH:25]2)[cH:26]1>ClCCl.O=[Mn]=O>[CH3:1][C:2]([CH3:3])([CH3:4])[C:5](=[O:6])[NH:7][c:8]1[cH:9][cH:10][cH:11][c:12]([C:13](=[O:14])[c:15]2[cH:16][cH:17][c:18]3[n:19][cH:20][c:21]([Cl:22])[n:23][c:24]3[cH:25]2)[cH:26]1", "index": 3}], "namerxn": "1.3.7", "rxnsmiles": "[CH3:1][C:2]([CH3:3])([CH3:4])[C:5](=[O:6])[NH:7][c:8]1[cH:9][cH:10][cH:11][c:12]([cH:13]1)[C:14](=[O:15])[c:16]1[cH:17][cH:18][c:19]2[n:20][cH:21][c:22]([n:23][c:24]2[cH:25]1)Cl.[CH2:26]1[CH2:27][NH:28][CH2:29][CH2:30][O:31]1>[O-]C([O-])=O.CC#N.[K+].[K+]>[CH3:1][C:2]([CH3:3])([CH3:4])[C:5](=[O:6])[NH:7][c:8]1[cH:9][cH:10][cH:11][c:12]([cH:13]1)[C:14](=[O:15])[c:16]1[cH:17][cH:18][c:19]2[n:20][cH:21][c:22]([n:23][c:24]2[cH:25]1)[N:28]1[CH2:29][CH2:30][O:31][CH2:26][CH2:27]1 |f:2.4.5|", "curated_rxnsmiles": "Cl[c:21]1[cH:20][n:19][c:18]2[cH:17][cH:16][c:15]([C:13]([c:12]3[cH:11][cH:10][cH:9][c:8]([NH:7][C:5]([C:2]([CH3:1])([CH3:3])[CH3:4])=[O:6])[cH:31]3)=[O:14])[cH:30][c:29]2[n:28]1.[NH:22]1[CH2:23][CH2:24][O:25][CH2:26][CH2:27]1>CC#N.O=C([O-])[O-].[K+].[K+]>[CH3:1][C:2]([CH3:3])([CH3:4])[C:5](=[O:6])[NH:7][c:8]1[cH:9][cH:10][cH:11][c:12]([C:13](=[O:14])[c:15]2[cH:16][cH:17][c:18]3[n:19][cH:20][c:21]([N:22]4[CH2:23][CH2:24][O:25][CH2:26][CH2:27]4)[n:28][c:29]3[cH:30]2)[cH:31]1", "index": 2}], "namerxn": "", "rxnsmiles": "CC(C)(C)C(=O)[NH:1][c:2]1[cH:3][cH:4][cH:5][c:6]([cH:7]1)[C:8](=[O:9])[c:10]1[cH:11][cH:12][c:13]2[n:14][cH:15][c:16]([n:17][c:18]2[cH:19]1)[N:20]1[CH2:21][CH2:22][O:23][CH2:24][CH2:25]1>[Na+].Cl.CC(=O)O.[OH-]>[NH2:1][c:2]1[cH:3][cH:4][cH:5][c:6]([cH:7]1)[C:8](=[O:9])[c:10]1[cH:11][cH:12][c:13]2[n:14][cH:15][c:16]([n:17][c:18]2[cH:19]1)[N:20]1[CH2:25][CH2:24][O:23][CH2:22][CH2:21]1 |f:1.4|", "curated_rxnsmiles": "CC(C)(C)C(=O)[NH:1][c:2]1[cH:3][cH:4][cH:5][c:6]([C:7](=[O:8])[c:9]2[cH:10][cH:11][c:12]3[n:13][cH:14][c:15]([N:16]4[CH2:17][CH2:18][O:19][CH2:20][CH2:21]4)[n:22][c:23]3[cH:24]2)[cH:25]1>CC(=O)O.Cl.[Na+].[OH-]>[NH2:1][c:2]1[cH:3][cH:4][cH:5][c:6]([C:7](=[O:8])[c:9]2[cH:10][cH:11][c:12]3[n:13][cH:14][c:15]([N:16]4[CH2:17][CH2:18][O:19][CH2:20][CH2:21]4)[n:22][c:23]3[cH:24]2)[cH:25]1", "index": 1}, {"smiles": "O=C(Cl)c1cccc(F)c1", "ID": 14, "record_data": null, "record_ID": -1, "child": []}], "namerxn": "2.1.1", "rxnsmiles": "[NH2:1][c:2]1[cH:3][cH:4][cH:5][c:6]([cH:7]1)[C:8](=[O:9])[c:10]1[cH:11][cH:12][c:13]2[n:14][cH:15][c:16]([n:17][c:18]2[cH:19]1)[N:20]1[CH2:21][CH2:22][O:23][CH2:24][CH2:25]1.[O:26]=[C:27](Cl)[c:28]1[cH:29][cH:30][cH:31][c:32]([cH:33]1)[F:34]>CC(C)N(CC)C(C)C.ClCCl>[O:9]=[C:8]([c:10]1[cH:11][cH:12][c:13]2[n:14][cH:15][c:16]([n:17][c:18]2[cH:19]1)[N:20]1[CH2:21][CH2:22][O:23][CH2:24][CH2:25]1)[c:6]1[cH:5][cH:4][cH:3][c:2]([cH:7]1)[NH:1][C:27](=[O:26])[c:28]1[cH:29][cH:30][cH:31][c:32]([cH:33]1)[F:34]", "curated_rxnsmiles": "Cl[C:2](=[O:1])[c:28]1[cH:29][cH:30][cH:31][c:32]([F:33])[cH:34]1.[NH2:3][c:4]1[cH:5][cH:6][cH:7][c:8]([C:9](=[O:10])[c:11]2[cH:12][cH:13][c:14]3[n:15][cH:16][c:17]([N:18]4[CH2:19][CH2:20][O:21][CH2:22][CH2:23]4)[n:24][c:25]3[cH:26]2)[cH:27]1>CCN(C(C)C)C(C)C.ClCCl>[O:1]=[C:2]([NH:3][c:4]1[cH:5][cH:6][cH:7][c:8]([C:9](=[O:10])[c:11]2[cH:12][cH:13][c:14]3[n:15][cH:16][c:17]([N:18]4[CH2:19][CH2:20][O:21][CH2:22][CH2:23]4)[n:24][c:25]3[cH:26]2)[cH:27]1)[c:28]1[cH:29][cH:30][cH:31][c:32]([F:33])[cH:34]1", "index": 0}, "SLScore": -19.719146728515625, "Ranking": 1}, "ASKCOS_tree": [{"Pathway": {"ppg": 0.0, "as_product": 8, "smiles": "O=C(Nc1cccc(C(=O)c2ccc3ncc(N4CCOCC4)nc3c2)c1)c1cccc(F)c1", "as_reactant": 0, "child": [{"ppg": 2.0, "as_product": 45, "smiles": "COC(=O)c1cccc(F)c1", "as_reactant": 71, "child": []}, {"ppg": 0.0, "as_product": 0, "smiles": "Nc1cccc(C(=O)c2ccc3ncc(N4CCOCC4)nc3c2)c1", "as_reactant": 0, "child": [{"ppg": 0.0, "as_product": 0, "smiles": "O=C(c1cccc([N+](=O)[O-])c1)c1ccc2ncc(N3CCOCC3)nc2c1", "as_reactant": 0, "child": [{"ppg": 1.0, "as_product": 4684, "smiles": "C1COCCN1", "as_reactant": 55183, "child": []}, {"ppg": 0.0, "as_product": 0, "smiles": "O=C(c1cccc([N+](=O)[O-])c1)c1ccc2ncc(F)nc2c1", "as_reactant": 0, "child": [{"ppg": 0.0, "as_product": 0, "smiles": "O=[N+]([O-])c1cccc(C(O)c2ccc3ncc(F)nc3c2)c1", "as_reactant": 0, "child": [{"ppg": 0.0, "as_product": 4, "smiles": "Fc1cnc2ccc(Br)cc2n1", "as_reactant": 5, "child": [{"ppg": 0.0, "as_product": 35, "smiles": "Clc1cnc2ccc(Br)cc2n1", "as_reactant": 364, "child": [{"ppg": 0.0, "as_product": 14, "smiles": "O=c1cnc2ccc(Br)cc2[nH]1", "as_reactant": 420, "child": [{"ppg": 1.0, "as_product": 373, "smiles": "CCOC(=O)C=O", "as_reactant": 5656, "child": []}, {"ppg": 3.0, "as_product": 93, "smiles": "Nc1ccc(Br)cc1N", "as_reactant": 2060, "child": []}], "reaction_plausibility": 0.9999827146530151, "reaction_examples": 10, "template_score": 0.3149539530277252, "reaction_reagent": "", "index": 7}], "reaction_plausibility": 0.9958204030990601, "reaction_examples": 468, "template_score": 0.5325281620025635, "reaction_reagent": "[Cl]", "index": 6}], "reaction_plausibility": 0.999810516834259, "reaction_examples": 24, "template_score": 0.580861508846283, "reaction_reagent": "[F]", "index": 5}, {"ppg": 1.0, "as_product": 2009, "smiles": "O=Cc1cccc([N+](=O)[O-])c1", "as_reactant": 19553, "child": []}], "reaction_plausibility": 0.9956932663917542, "reaction_examples": 1734, "template_score": 0.05898546800017357, "reaction_reagent": "", "index": 4}], "reaction_plausibility": 0.9799240231513977, "reaction_examples": 2362, "template_score": 0.13026924431324005, "reaction_reagent": "", "index": 3}], "reaction_plausibility": 0.9990228414535522, "reaction_examples": 862, "template_score": 0.040766872465610504, "reaction_reagent": "", "index": 2}], "reaction_plausibility": 0.9994795918464661, "reaction_examples": 89920, "template_score": 0.25633323192596436, "reaction_reagent": "", "index": 1}], "reaction_plausibility": 1.0, "reaction_examples": 445, "template_score": 0.044658273458480835, "reaction_reagent": "", "index": 0}, "SLScore": -20.581809997558594, "Ranking": 2, "Group": 1}, {"Pathway": {"ppg": 0.0, "as_product": 8, "smiles": "O=C(Nc1cccc(C(=O)c2ccc3ncc(N4CCOCC4)nc3c2)c1)c1cccc(F)c1", "as_reactant": 0, "child": [{"ppg": 0.0, "as_product": 0, "smiles": "Nc1cccc(C(=O)c2ccc3ncc(N4CCOCC4)nc3c2)c1", "as_reactant": 0, "child": [{"ppg": 0.0, "as_product": 0, "smiles": "O=C(c1cccc([N+](=O)[O-])c1)c1ccc2ncc(N3CCOCC3)nc2c1", "as_reactant": 0, "child": [{"ppg": 1.0, "as_product": 4684, "smiles": "C1COCCN1", "as_reactant": 55183, "child": []}, {"ppg": 0.0, "as_product": 0, "smiles": "O=C(c1cccc([N+](=O)[O-])c1)c1ccc2ncc(F)nc2c1", "as_reactant": 0, "child": [{"ppg": 0.0, "as_product": 0, "smiles": "O=[N+]([O-])c1cccc(C(O)c2ccc3ncc(F)nc3c2)c1", "as_reactant": 0, "child": [{"ppg": 0.0, "as_product": 4, "smiles": "Fc1cnc2ccc(Br)cc2n1", "as_reactant": 5, "child": [{"ppg": 0.0, "as_product": 35, "smiles": "Clc1cnc2ccc(Br)cc2n1", "as_reactant": 364, "child": [{"ppg": 0.0, "as_product": 14, "smiles": "O=c1cnc2ccc(Br)cc2[nH]1", "as_reactant": 420, "child": [{"ppg": 1.0, "as_product": 373, "smiles": "CCOC(=O)C=O", "as_reactant": 5656, "child": []}, {"ppg": 3.0, "as_product": 93, "smiles": "Nc1ccc(Br)cc1N", "as_reactant": 2060, "child": []}], "reaction_plausibility": 0.9999827146530151, "reaction_examples": 10, "template_score": 0.3149539530277252, "reaction_reagent": "", "index": 7}], "reaction_plausibility": 0.9958204030990601, "reaction_examples": 468, "template_score": 0.5325281620025635, "reaction_reagent": "[Cl]", "index": 6}], "reaction_plausibility": 0.999810516834259, "reaction_examples": 24, "template_score": 0.580861508846283, "reaction_reagent": "[F]", "index": 5}, {"ppg": 1.0, "as_product": 2009, "smiles": "O=Cc1cccc([N+](=O)[O-])c1", "as_reactant": 19553, "child": []}], "reaction_plausibility": 0.9956932663917542, "reaction_examples": 1734, "template_score": 0.05898546800017357, "reaction_reagent": "", "index": 4}], "reaction_plausibility": 0.9799240231513977, "reaction_examples": 2362, "template_score": 0.13026924431324005, "reaction_reagent": "", "index": 3}], "reaction_plausibility": 0.9990228414535522, "reaction_examples": 862, "template_score": 0.040766872465610504, "reaction_reagent": "", "index": 2}], "reaction_plausibility": 0.9994795918464661, "reaction_examples": 89920, "template_score": 0.25633323192596436, "reaction_reagent": "", "index": 1}, {"ppg": 2.0, "as_product": 182, "smiles": "O=C(O)c1cccc(F)c1", "as_reactant": 875, "child": []}], "reaction_plausibility": 1.0, "reaction_examples": 10122, "template_score": 0.15502826869487762, "reaction_reagent": "", "index": 0}, "SLScore": -21.238786697387695, "Ranking": 3, "Group": 2}, {"Pathway": {"ppg": 0.0, "as_product": 8, "smiles": "O=C(Nc1cccc(C(=O)c2ccc3ncc(N4CCOCC4)nc3c2)c1)c1cccc(F)c1", "as_reactant": 0, "child": [{"ppg": 1.0, "as_product": 4684, "smiles": "C1COCCN1", "as_reactant": 55183, "child": []}, {"ppg": 0.0, "as_product": 0, "smiles": "O=C(Nc1cccc(C(=O)c2ccc3ncc(F)nc3c2)c1)c1cccc(F)c1", "as_reactant": 0, "child": [{"ppg": 2.0, "as_product": 45, "smiles": "COC(=O)c1cccc(F)c1", "as_reactant": 71, "child": []}, {"ppg": 0.0, "as_product": 0, "smiles": "Nc1cccc(C(=O)c2ccc3ncc(F)nc3c2)c1", "as_reactant": 0, "child": [{"ppg": 0.0, "as_product": 0, "smiles": "O=C(c1cccc([N+](=O)[O-])c1)c1ccc2ncc(F)nc2c1", "as_reactant": 0, "child": [{"ppg": 0.0, "as_product": 0, "smiles": "O=[N+]([O-])c1cccc(C(O)c2ccc3ncc(F)nc3c2)c1", "as_reactant": 0, "child": [{"ppg": 0.0, "as_product": 4, "smiles": "Fc1cnc2ccc(Br)cc2n1", "as_reactant": 5, "child": [{"ppg": 0.0, "as_product": 35, "smiles": "Clc1cnc2ccc(Br)cc2n1", "as_reactant": 364, "child": [{"ppg": 0.0, "as_product": 14, "smiles": "O=c1cnc2ccc(Br)cc2[nH]1", "as_reactant": 420, "child": [{"ppg": 1.0, "as_product": 373, "smiles": "CCOC(=O)C=O", "as_reactant": 5656, "child": []}, {"ppg": 3.0, "as_product": 93, "smiles": "Nc1ccc(Br)cc1N", "as_reactant": 2060, "child": []}], "reaction_plausibility": 0.9999827146530151, "reaction_examples": 10, "template_score": 0.3149539530277252, "reaction_reagent": "", "index": 7}], "reaction_plausibility": 0.9958204030990601, "reaction_examples": 468, "template_score": 0.5325281620025635, "reaction_reagent": "[Cl]", "index": 6}], "reaction_plausibility": 0.999810516834259, "reaction_examples": 24, "template_score": 0.580861508846283, "reaction_reagent": "[F]", "index": 5}, {"ppg": 1.0, "as_product": 2009, "smiles": "O=Cc1cccc([N+](=O)[O-])c1", "as_reactant": 19553, "child": []}], "reaction_plausibility": 0.9956932663917542, "reaction_examples": 1734, "template_score": 0.05898546800017357, "reaction_reagent": "", "index": 4}], "reaction_plausibility": 0.9799240231513977, "reaction_examples": 2362, "template_score": 0.13026924431324005, "reaction_reagent": "", "index": 3}], "reaction_plausibility": 0.9990664124488831, "reaction_examples": 89920, "template_score": 0.5653097033500671, "reaction_reagent": "", "index": 2}], "reaction_plausibility": 0.9999990463256836, "reaction_examples": 445, "template_score": 0.06273950636386871, "reaction_reagent": "", "index": 1}], "reaction_plausibility": 0.9999924898147583, "reaction_examples": 862, "template_score": 0.0027631004340946674, "reaction_reagent": "", "index": 0}, "SLScore": -21.668033599853516, "Ranking": 4, "Group": 3}, {"Pathway": {"ppg": 0.0, "as_product": 8, "smiles": "O=C(Nc1cccc(C(=O)c2ccc3ncc(N4CCOCC4)nc3c2)c1)c1cccc(F)c1", "as_reactant": 0, "child": [{"ppg": 0.0, "as_product": 0, "smiles": "Nc1cccc(C(=O)c2ccc3ncc(N4CCOCC4)nc3c2)c1", "as_reactant": 0, "child": [{"ppg": 0.0, "as_product": 0, "smiles": "O=C(c1cccc([N+](=O)[O-])c1)c1ccc2ncc(N3CCOCC3)nc2c1", "as_reactant": 0, "child": [{"ppg": 1.0, "as_product": 4684, "smiles": "C1COCCN1", "as_reactant": 55183, "child": []}, {"ppg": 0.0, "as_product": 0, "smiles": "O=C(c1cccc([N+](=O)[O-])c1)c1ccc2ncc(F)nc2c1", "as_reactant": 0, "child": [{"ppg": 0.0, "as_product": 0, "smiles": "O=[N+]([O-])c1cccc(C(O)c2ccc3ncc(F)nc3c2)c1", "as_reactant": 0, "child": [{"ppg": 0.0, "as_product": 4, "smiles": "Fc1cnc2ccc(Br)cc2n1", "as_reactant": 5, "child": [{"ppg": 0.0, "as_product": 35, "smiles": "Clc1cnc2ccc(Br)cc2n1", "as_reactant": 364, "child": [{"ppg": 0.0, "as_product": 14, "smiles": "O=c1cnc2ccc(Br)cc2[nH]1", "as_reactant": 420, "child": [{"ppg": 1.0, "as_product": 373, "smiles": "CCOC(=O)C=O", "as_reactant": 5656, "child": []}, {"ppg": 3.0, "as_product": 93, "smiles": "Nc1ccc(Br)cc1N", "as_reactant": 2060, "child": []}], "reaction_plausibility": 0.9999827146530151, "reaction_examples": 10, "template_score": 0.3149539530277252, "reaction_reagent": "", "index": 7}], "reaction_plausibility": 0.9958204030990601, "reaction_examples": 468, "template_score": 0.5325281620025635, "reaction_reagent": "[Cl]", "index": 6}], "reaction_plausibility": 0.999810516834259, "reaction_examples": 24, "template_score": 0.580861508846283, "reaction_reagent": "[F]", "index": 5}, {"ppg": 1.0, "as_product": 2009, "smiles": "O=Cc1cccc([N+](=O)[O-])c1", "as_reactant": 19553, "child": []}], "reaction_plausibility": 0.9956932663917542, "reaction_examples": 1734, "template_score": 0.05898546800017357, "reaction_reagent": "", "index": 4}], "reaction_plausibility": 0.9799240231513977, "reaction_examples": 2362, "template_score": 0.13026924431324005, "reaction_reagent": "", "index": 3}], "reaction_plausibility": 0.9990228414535522, "reaction_examples": 862, "template_score": 0.040766872465610504, "reaction_reagent": "", "index": 2}], "reaction_plausibility": 0.9994795918464661, "reaction_examples": 89920, "template_score": 0.25633323192596436, "reaction_reagent": "", "index": 1}, {"ppg": 3.0, "as_product": 74, "smiles": "O=C(Cl)c1cccc(F)c1", "as_reactant": 1179, "child": []}], "reaction_plausibility": 1.0, "reaction_examples": 18572, "template_score": 0.14206182956695557, "reaction_reagent": "", "index": 0}, "SLScore": -21.73800277709961, "Ranking": 5, "Group": 4}, {"Pathway": {"ppg": 0.0, "as_product": 8, "smiles": "O=C(Nc1cccc(C(=O)c2ccc3ncc(N4CCOCC4)nc3c2)c1)c1cccc(F)c1", "as_reactant": 0, "child": [{"ppg": 2.0, "as_product": 45, "smiles": "COC(=O)c1cccc(F)c1", "as_reactant": 71, "child": []}, {"ppg": 0.0, "as_product": 0, "smiles": "Nc1cccc(C(=O)c2ccc3ncc(N4CCOCC4)nc3c2)c1", "as_reactant": 0, "child": [{"ppg": 0.0, "as_product": 0, "smiles": "O=C(Nc1cccc(C(=O)c2ccc3ncc(N4CCOCC4)nc3c2)c1)OCc1ccccc1", "as_reactant": 0, "child": [{"ppg": 1.0, "as_product": 322, "smiles": "NC(=O)OCc1ccccc1", "as_reactant": 4171, "child": []}, {"ppg": 0.0, "as_product": 0, "smiles": "O=C(c1cccc(Br)c1)c1ccc2ncc(N3CCOCC3)nc2c1", "as_reactant": 0, "child": [{"ppg": 1.0, "as_product": 4684, "smiles": "C1COCCN1", "as_reactant": 55183, "child": []}, {"ppg": 0.0, "as_product": 0, "smiles": "O=C(c1cccc(Br)c1)c1ccc2ncc(Cl)nc2c1", "as_reactant": 0, "child": [{"ppg": 0.0, "as_product": 0, "smiles": "O=C(c1cccc(Br)c1)c1ccc2ncc[n+]([O-])c2c1", "as_reactant": 0, "child": [{"ppg": 0.0, "as_product": 0, "smiles": "O=C(c1cccc(Br)c1)c1ccc2nccnc2c1", "as_reactant": 0, "child": [{"ppg": 0.0, "as_product": 0, "smiles": "OC(c1cccc(Br)c1)c1ccc2nccnc2c1", "as_reactant": 0, "child": [{"ppg": 3.0, "as_product": 2, "smiles": "Br[Mg]c1cccc(Br)c1", "as_reactant": 41, "child": []}, {"ppg": 75.0, "as_product": 22, "smiles": "O=Cc1ccc2nccnc2c1", "as_reactant": 68, "child": []}], "reaction_plausibility": 0.9984020590782166, "reaction_examples": 1002, "template_score": 0.07645506411790848, "reaction_reagent": "", "index": 7}], "reaction_plausibility": 0.9628186821937561, "reaction_examples": 2362, "template_score": 0.062439173460006714, "reaction_reagent": "", "index": 6}], "reaction_plausibility": 0.9944143295288086, "reaction_examples": 7107, "template_score": 0.27175405621528625, "reaction_reagent": "[O]", "index": 5}], "reaction_plausibility": 0.9554966688156128, "reaction_examples": 603, "template_score": 0.022297915071249008, "reaction_reagent": "[Cl]", "index": 4}], "reaction_plausibility": 0.999988317489624, "reaction_examples": 6118, "template_score": 0.6432142853736877, "reaction_reagent": "", "index": 3}], "reaction_plausibility": 0.9999985694885254, "reaction_examples": 71, "template_score": 0.12028287351131439, "reaction_reagent": "", "index": 2}], "reaction_plausibility": 0.9999370574951172, "reaction_examples": 519, "template_score": 0.0024719855282455683, "reaction_reagent": "", "index": 1}], "reaction_plausibility": 1.0, "reaction_examples": 445, "template_score": 0.044658273458480835, "reaction_reagent": "", "index": 0}, "SLScore": -22.021076202392578, "Ranking": 6, "Group": 5}, {"Pathway": {"ppg": 0.0, "as_product": 8, "smiles": "O=C(Nc1cccc(C(=O)c2ccc3ncc(N4CCOCC4)nc3c2)c1)c1cccc(F)c1", "as_reactant": 0, "child": [{"ppg": 2.0, "as_product": 45, "smiles": "COC(=O)c1cccc(F)c1", "as_reactant": 71, "child": []}, {"ppg": 0.0, "as_product": 0, "smiles": "Nc1cccc(C(=O)c2ccc3ncc(N4CCOCC4)nc3c2)c1", "as_reactant": 0, "child": [{"ppg": 1.0, "as_product": 4684, "smiles": "C1COCCN1", "as_reactant": 55183, "child": []}, {"ppg": 0.0, "as_product": 0, "smiles": "Nc1cccc(C(=O)c2ccc3ncc(Br)nc3c2)c1", "as_reactant": 0, "child": [{"ppg": 0.0, "as_product": 0, "smiles": "Nc1cccc(C(=O)c2ccc3nccnc3c2)c1", "as_reactant": 0, "child": [{"ppg": 0.0, "as_product": 0, "smiles": "O=C(c1cccc([N+](=O)[O-])c1)c1ccc2nccnc2c1", "as_reactant": 0, "child": [{"ppg": 0.0, "as_product": 0, "smiles": "N#CC(c1cccc([N+](=O)[O-])c1)c1ccc2nccnc2c1", "as_reactant": 0, "child": [{"ppg": 14.0, "as_product": 26, "smiles": "Clc1ccc2nccnc2c1", "as_reactant": 41, "child": []}, {"ppg": 6.0, "as_product": 37, "smiles": "N#CCc1cccc([N+](=O)[O-])c1", "as_reactant": 339, "child": []}], "reaction_plausibility": 0.8697184920310974, "reaction_examples": 74, "template_score": 0.20974108576774597, "reaction_reagent": "", "index": 5}], "reaction_plausibility": 0.9540244340896606, "reaction_examples": 69, "template_score": 0.07744630426168442, "reaction_reagent": "[O]", "index": 4}], "reaction_plausibility": 0.9910852313041687, "reaction_examples": 89920, "template_score": 0.36004287004470825, "reaction_reagent": "", "index": 3}], "reaction_plausibility": 0.9831508994102478, "reaction_examples": 1301, "template_score": 0.005386512726545334, "reaction_reagent": "[Br]", "index": 2}], "reaction_plausibility": 0.999915361404419, "reaction_examples": 1166, "template_score": 0.012298761866986752, "reaction_reagent": "", "index": 1}], "reaction_plausibility": 1.0, "reaction_examples": 445, "template_score": 0.044658273458480835, "reaction_reagent": "", "index": 0}, "SLScore": -22.447696685791016, "Ranking": 7, "Group": 6}, {"Pathway": {"ppg": 0.0, "as_product": 8, "smiles": "O=C(Nc1cccc(C(=O)c2ccc3ncc(N4CCOCC4)nc3c2)c1)c1cccc(F)c1", "as_reactant": 0, "child": [{"ppg": 1.0, "as_product": 4684, "smiles": "C1COCCN1", "as_reactant": 55183, "child": []}, {"ppg": 0.0, "as_product": 0, "smiles": "O=C(Nc1cccc(C(=O)c2ccc3ncc(F)nc3c2)c1)c1cccc(F)c1", "as_reactant": 0, "child": [{"ppg": 0.0, "as_product": 0, "smiles": "Nc1cccc(C(=O)c2ccc3ncc(F)nc3c2)c1", "as_reactant": 0, "child": [{"ppg": 0.0, "as_product": 0, "smiles": "O=C(c1cccc([N+](=O)[O-])c1)c1ccc2ncc(F)nc2c1", "as_reactant": 0, "child": [{"ppg": 0.0, "as_product": 0, "smiles": "O=[N+]([O-])c1cccc(C(O)c2ccc3ncc(F)nc3c2)c1", "as_reactant": 0, "child": [{"ppg": 0.0, "as_product": 4, "smiles": "Fc1cnc2ccc(Br)cc2n1", "as_reactant": 5, "child": [{"ppg": 0.0, "as_product": 35, "smiles": "Clc1cnc2ccc(Br)cc2n1", "as_reactant": 364, "child": [{"ppg": 0.0, "as_product": 14, "smiles": "O=c1cnc2ccc(Br)cc2[nH]1", "as_reactant": 420, "child": [{"ppg": 1.0, "as_product": 373, "smiles": "CCOC(=O)C=O", "as_reactant": 5656, "child": []}, {"ppg": 3.0, "as_product": 93, "smiles": "Nc1ccc(Br)cc1N", "as_reactant": 2060, "child": []}], "reaction_plausibility": 0.9999827146530151, "reaction_examples": 10, "template_score": 0.3149539530277252, "reaction_reagent": "", "index": 7}], "reaction_plausibility": 0.9958204030990601, "reaction_examples": 468, "template_score": 0.5325281620025635, "reaction_reagent": "[Cl]", "index": 6}], "reaction_plausibility": 0.999810516834259, "reaction_examples": 24, "template_score": 0.580861508846283, "reaction_reagent": "[F]", "index": 5}, {"ppg": 1.0, "as_product": 2009, "smiles": "O=Cc1cccc([N+](=O)[O-])c1", "as_reactant": 19553, "child": []}], "reaction_plausibility": 0.9956932663917542, "reaction_examples": 1734, "template_score": 0.05898546800017357, "reaction_reagent": "", "index": 4}], "reaction_plausibility": 0.9799240231513977, "reaction_examples": 2362, "template_score": 0.13026924431324005, "reaction_reagent": "", "index": 3}], "reaction_plausibility": 0.9990664124488831, "reaction_examples": 89920, "template_score": 0.5653097033500671, "reaction_reagent": "", "index": 2}, {"ppg": 2.0, "as_product": 182, "smiles": "O=C(O)c1cccc(F)c1", "as_reactant": 875, "child": []}], "reaction_plausibility": 1.0, "reaction_examples": 10122, "template_score": 0.23871907591819763, "reaction_reagent": "", "index": 1}], "reaction_plausibility": 0.9999924898147583, "reaction_examples": 862, "template_score": 0.0027631004340946674, "reaction_reagent": "", "index": 0}, "SLScore": -22.531225204467773, "Ranking": 8, "Group": 7}, {"Pathway": {"ppg": 0.0, "as_product": 8, "smiles": "O=C(Nc1cccc(C(=O)c2ccc3ncc(N4CCOCC4)nc3c2)c1)c1cccc(F)c1", "as_reactant": 0, "child": [{"ppg": 1.0, "as_product": 4684, "smiles": "C1COCCN1", "as_reactant": 55183, "child": []}, {"ppg": 0.0, "as_product": 0, "smiles": "O=C(Nc1cccc(C(=O)c2ccc3ncc(F)nc3c2)c1)c1cccc(F)c1", "as_reactant": 0, "child": [{"ppg": 0.0, "as_product": 0, "smiles": "Nc1cccc(C(=O)c2ccc3ncc(F)nc3c2)c1", "as_reactant": 0, "child": [{"ppg": 0.0, "as_product": 0, "smiles": "O=C(c1cccc([N+](=O)[O-])c1)c1ccc2ncc(F)nc2c1", "as_reactant": 0, "child": [{"ppg": 0.0, "as_product": 0, "smiles": "O=[N+]([O-])c1cccc(C(O)c2ccc3ncc(F)nc3c2)c1", "as_reactant": 0, "child": [{"ppg": 0.0, "as_product": 4, "smiles": "Fc1cnc2ccc(Br)cc2n1", "as_reactant": 5, "child": [{"ppg": 0.0, "as_product": 35, "smiles": "Clc1cnc2ccc(Br)cc2n1", "as_reactant": 364, "child": [{"ppg": 0.0, "as_product": 14, "smiles": "O=c1cnc2ccc(Br)cc2[nH]1", "as_reactant": 420, "child": [{"ppg": 1.0, "as_product": 373, "smiles": "CCOC(=O)C=O", "as_reactant": 5656, "child": []}, {"ppg": 3.0, "as_product": 93, "smiles": "Nc1ccc(Br)cc1N", "as_reactant": 2060, "child": []}], "reaction_plausibility": 0.9999827146530151, "reaction_examples": 10, "template_score": 0.3149539530277252, "reaction_reagent": "", "index": 7}], "reaction_plausibility": 0.9958204030990601, "reaction_examples": 468, "template_score": 0.5325281620025635, "reaction_reagent": "[Cl]", "index": 6}], "reaction_plausibility": 0.999810516834259, "reaction_examples": 24, "template_score": 0.580861508846283, "reaction_reagent": "[F]", "index": 5}, {"ppg": 1.0, "as_product": 2009, "smiles": "O=Cc1cccc([N+](=O)[O-])c1", "as_reactant": 19553, "child": []}], "reaction_plausibility": 0.9956932663917542, "reaction_examples": 1734, "template_score": 0.05898546800017357, "reaction_reagent": "", "index": 4}], "reaction_plausibility": 0.9799240231513977, "reaction_examples": 2362, "template_score": 0.13026924431324005, "reaction_reagent": "", "index": 3}], "reaction_plausibility": 0.9990664124488831, "reaction_examples": 89920, "template_score": 0.5653097033500671, "reaction_reagent": "", "index": 2}, {"ppg": 3.0, "as_product": 74, "smiles": "O=C(Cl)c1cccc(F)c1", "as_reactant": 1179, "child": []}], "reaction_plausibility": 1.0, "reaction_examples": 18572, "template_score": 0.5616431832313538, "reaction_reagent": "", "index": 1}], "reaction_plausibility": 0.9999924898147583, "reaction_examples": 862, "template_score": 0.0027631004340946674, "reaction_reagent": "", "index": 0}, "SLScore": -22.603561401367188, "Ranking": 10, "Group": 8}, {"Pathway": {"ppg": 0.0, "as_product": 8, "smiles": "O=C(Nc1cccc(C(=O)c2ccc3ncc(N4CCOCC4)nc3c2)c1)c1cccc(F)c1", "as_reactant": 0, "child": [{"ppg": 0.0, "as_product": 0, "smiles": "Nc1cccc(C(=O)c2ccc3ncc(N4CCOCC4)nc3c2)c1", "as_reactant": 0, "child": [{"ppg": 1.0, "as_product": 4684, "smiles": "C1COCCN1", "as_reactant": 55183, "child": []}, {"ppg": 0.0, "as_product": 0, "smiles": "Nc1cccc(C(=O)c2ccc3ncc(Br)nc3c2)c1", "as_reactant": 0, "child": [{"ppg": 0.0, "as_product": 0, "smiles": "Nc1cccc(C(=O)c2ccc3nccnc3c2)c1", "as_reactant": 0, "child": [{"ppg": 0.0, "as_product": 0, "smiles": "O=C(c1cccc([N+](=O)[O-])c1)c1ccc2nccnc2c1", "as_reactant": 0, "child": [{"ppg": 0.0, "as_product": 0, "smiles": "N#CC(c1cccc([N+](=O)[O-])c1)c1ccc2nccnc2c1", "as_reactant": 0, "child": [{"ppg": 14.0, "as_product": 26, "smiles": "Clc1ccc2nccnc2c1", "as_reactant": 41, "child": []}, {"ppg": 6.0, "as_product": 37, "smiles": "N#CCc1cccc([N+](=O)[O-])c1", "as_reactant": 339, "child": []}], "reaction_plausibility": 0.8697184920310974, "reaction_examples": 74, "template_score": 0.20974108576774597, "reaction_reagent": "", "index": 5}], "reaction_plausibility": 0.9540244340896606, "reaction_examples": 69, "template_score": 0.07744630426168442, "reaction_reagent": "[O]", "index": 4}], "reaction_plausibility": 0.9910852313041687, "reaction_examples": 89920, "template_score": 0.36004287004470825, "reaction_reagent": "", "index": 3}], "reaction_plausibility": 0.9831508994102478, "reaction_examples": 1301, "template_score": 0.005386512726545334, "reaction_reagent": "[Br]", "index": 2}], "reaction_plausibility": 0.999915361404419, "reaction_examples": 1166, "template_score": 0.012298761866986752, "reaction_reagent": "", "index": 1}, {"ppg": 2.0, "as_product": 182, "smiles": "O=C(O)c1cccc(F)c1", "as_reactant": 875, "child": []}], "reaction_plausibility": 1.0, "reaction_examples": 10122, "template_score": 0.15502826869487762, "reaction_reagent": "", "index": 0}, "SLScore": -23.034751892089844, "Ranking": 13, "Group": 9}], "Patent_number": "US10065932B2"}, {"Patent_tree": {"Pathway": {"smiles": "CC(NC(=O)c1ccccc1)C(C)C(=O)N1CC[C@](O)(c2ccc(Cl)cc2)C(C)(C)C1", "ID": 15, "record_data": [], "record_ID": 6, "child": [{"smiles": "CC(NC(=O)c1ccccc1)C(C)C(=O)O", "ID": 12, "record_data": [], "record_ID": 4, "child": [{"smiles": "CCOC(=O)C(C)C(C)NC(=O)c1ccccc1", "ID": 11, "record_data": [], "record_ID": 3, "child": [{"smiles": "CCOC(=O)C(C)C(C)N", "ID": 9, "record_data": [], "record_ID": 21, "child": [{"smiles": "CCOC(=O)/C(C)=C(/C)N", "ID": 45, "record_data": null, "record_ID": -1, "child": []}], "namerxn": "7.6.1", "rxnsmiles": "[CH3:1][CH2:2][O:3][C:4](=[O:5])[C:6](/[CH3:7])=[C:8](/[CH3:9])[NH2:10]>CC(=O)O[BH-](OC(C)=O)OC(C)=O.CC(=O)O.CC#N.[Na+]>[CH3:1][CH2:2][O:3][C:4](=[O:5])[CH:6]([CH3:7])[CH:8]([CH3:9])[NH2:10] |f:1.4|", "curated_rxnsmiles": "[CH3:1][CH2:2][O:3][C:4](=[O:5])/[C:6]([CH3:7])=[C:8](/[CH3:9])[NH2:10]>CC#N.CC(=O)O.CC(=O)O[BH-](OC(C)=O)OC(C)=O.[Na+]>[CH3:1][CH2:2][O:3][C:4](=[O:5])[CH:6]([CH3:7])[CH:8]([CH3:9])[NH2:10]", "index": 3}, {"smiles": "O=C(Cl)c1ccccc1", "ID": 10, "record_data": null, "record_ID": -1, "child": []}], "namerxn": "2.1.1", "rxnsmiles": "[CH3:1][CH2:2][O:3][C:4](=[O:5])[CH:6]([CH3:7])[CH:8]([CH3:9])[NH2:10].[O:11]=[C:12](Cl)[c:13]1[cH:14][cH:15][cH:16][cH:17][cH:18]1>CCN(CC)CC.CCCCCC.CCOC(C)=O.ClCCl>[CH3:1][CH2:2][O:3][C:4](=[O:5])[CH:6]([CH3:7])[CH:8]([CH3:9])[NH:10][C:12](=[O:11])[c:13]1[cH:14][cH:15][cH:16][cH:17][cH:18]1 |f:3.4|", "curated_rxnsmiles": "Cl[C:11](=[O:12])[c:13]1[cH:14][cH:15][cH:16][cH:17][cH:18]1.[CH3:1][CH2:2][O:3][C:4](=[O:5])[CH:6]([CH3:7])[CH:8]([CH3:9])[NH2:10]>CCCCCC.CCN(CC)CC.CCOC(C)=O.ClCCl>[CH3:1][CH2:2][O:3][C:4](=[O:5])[CH:6]([CH3:7])[CH:8]([CH3:9])[NH:10][C:11](=[O:12])[c:13]1[cH:14][cH:15][cH:16][cH:17][cH:18]1", "index": 2}], "namerxn": "6.2.1", "rxnsmiles": "CC[O:1][C:2](=[O:3])[CH:4]([CH3:5])[CH:6]([CH3:7])[NH:8][C:9](=[O:10])[c:11]1[cH:12][cH:13][cH:14][cH:15][cH:16]1>O.CO.O[Li]>[CH3:5][CH:4]([C:2](=[O:3])[OH:1])[CH:6]([CH3:7])[NH:8][C:9](=[O:10])[c:11]1[cH:12][cH:13][cH:14][cH:15][cH:16]1", "curated_rxnsmiles": "CC[O:16][C:14]([CH:12]([CH:2]([CH3:1])[NH:3][C:4](=[O:5])[c:6]1[cH:7][cH:8][cH:9][cH:10][cH:11]1)[CH3:13])=[O:15]>CO.O.[Li]O>[CH3:1][CH:2]([NH:3][C:4](=[O:5])[c:6]1[cH:7][cH:8][cH:9][cH:10][cH:11]1)[CH:12]([CH3:13])[C:14](=[O:15])[OH:16]", "index": 1}, {"smiles": "CC1(C)CNCC[C@]1(O)c1ccc(Cl)cc1", "ID": 2, "record_data": null, "record_ID": -1, "child": []}], "namerxn": "2.1.2", "rxnsmiles": "[CH3:1][CH:2]([C:3](=[O:4])O)[CH:5]([CH3:6])[NH:7][C:8](=[O:9])[c:10]1[cH:11][cH:12][cH:13][cH:14][cH:15]1.[CH3:16][C:17]1([CH2:18][NH:19][CH2:20][CH2:21][C@:22]1([OH:23])[c:24]1[cH:25][cH:26][c:27]([cH:28][cH:29]1)[Cl:30])[CH3:31]>CN(C)[P+](On1nnc2c1cccc2)(N(C)C)N(C)C.CC(C)N(CC)C(C)C.F[P-](F)(F)(F)(F)F.C1CCOC1>[CH3:16][C:17]1([CH2:18][N:19]([CH2:20][CH2:21][C@:22]1([OH:23])[c:24]1[cH:25][cH:26][c:27]([cH:28][cH:29]1)[Cl:30])[C:3](=[O:4])[CH:2]([CH3:1])[CH:5]([CH3:6])[NH:7][C:8](=[O:9])[c:10]1[cH:11][cH:12][cH:13][cH:14][cH:15]1)[CH3:31] |f:2.4|", "curated_rxnsmiles": "O[C:14]([CH:12]([CH:2]([CH3:1])[NH:3][C:4](=[O:5])[c:6]1[cH:7][cH:8][cH:9][cH:10][cH:11]1)[CH3:13])=[O:15].[NH:16]1[CH2:17][CH2:18][C@:19]([OH:20])([c:21]2[cH:22][cH:23][c:24]([Cl:25])[cH:26][cH:27]2)[C:28]([CH3:29])([CH3:30])[CH2:31]1>C1CCOC1.CCN(C(C)C)C(C)C.CN(C)[P+](On1nnc2ccccc21)(N(C)C)N(C)C.F[P-](F)(F)(F)(F)F>[CH3:1][CH:2]([NH:3][C:4](=[O:5])[c:6]1[cH:7][cH:8][cH:9][cH:10][cH:11]1)[CH:12]([CH3:13])[C:14](=[O:15])[N:16]1[CH2:17][CH2:18][C@:19]([OH:20])([c:21]2[cH:22][cH:23][c:24]([Cl:25])[cH:26][cH:27]2)[C:28]([CH3:29])([CH3:30])[CH2:31]1", "index": 0}, "SLScore": -11.511225700378418, "Ranking": 2}, "ASKCOS_tree": [{"Pathway": {"ppg": 0.0, "as_product": 1, "smiles": "CC(NC(=O)c1ccccc1)C(C)C(=O)N1CC[C@](O)(c2ccc(Cl)cc2)C(C)(C)C1", "as_reactant": 0, "child": [{"ppg": 0.0, "as_product": 1, "smiles": "CC(NC(=O)c1ccccc1)C(C)C(=O)O", "as_reactant": 1, "child": [{"ppg": 0.0, "as_product": 0, "smiles": "CC(NC(=O)c1ccccc1)C(C)c1ccco1", "as_reactant": 0, "child": [{"ppg": 0.0, "as_product": 0, "smiles": "CC(c1ccco1)C(C)N1C(=O)c2ccccc2C1=O", "as_reactant": 0, "child": [{"ppg": 0.0, "as_product": 0, "smiles": "CC(NC(=O)c1ccccc1C(=O)O)C(C)c1ccco1", "as_reactant": 0, "child": [{"ppg": 0.0, "as_product": 0, "smiles": "CC(N)C(C)c1ccco1", "as_reactant": 0, "child": []}, {"ppg": 1.0, "as_product": 1625, "smiles": "O=C1OC(=O)c2ccccc21", "as_reactant": 23017, "child": []}], "reaction_plausibility": 0.999370276927948, "reaction_examples": 167, "template_score": 0.7706457376480103, "reaction_reagent": "", "index": 4}], "reaction_plausibility": 0.9997316002845764, "reaction_examples": 57, "template_score": 0.043664462864398956, "reaction_reagent": "", "index": 3}], "reaction_plausibility": 0.9009376764297485, "reaction_examples": 22, "template_score": 0.28945857286453247, "reaction_reagent": "", "index": 2}], "reaction_plausibility": 0.9961075186729431, "reaction_examples": 145, "template_score": 0.002284084213897586, "reaction_reagent": "[O]", "index": 1}, {"ppg": 0.0, "as_product": 33, "smiles": "CC1(C)CNCC[C@]1(O)c1ccc(Cl)cc1", "as_reactant": 130, "child": []}], "reaction_plausibility": 0.9999850988388062, "reaction_examples": 20933, "template_score": 0.08686695247888565, "reaction_reagent": "", "index": 0}, "SLScore": -8.654138565063477, "Ranking": 1, "Group": 0}, {"Pathway": {"ppg": 0.0, "as_product": 1, "smiles": "CC(NC(=O)c1ccccc1)C(C)C(=O)N1CC[C@](O)(c2ccc(Cl)cc2)C(C)(C)C1", "as_reactant": 0, "child": [{"ppg": 0.0, "as_product": 0, "smiles": "CC(NC(=O)c1ccccc1)C(C)C(=O)Cl", "as_reactant": 0, "child": [{"ppg": 0.0, "as_product": 1, "smiles": "CC(NC(=O)c1ccccc1)C(C)C(=O)O", "as_reactant": 1, "child": [{"ppg": 0.0, "as_product": 0, "smiles": "CC(NC(=O)c1ccccc1)C(C)c1ccco1", "as_reactant": 0, "child": [{"ppg": 0.0, "as_product": 0, "smiles": "CC(c1ccco1)C(C)N1C(=O)c2ccccc2C1=O", "as_reactant": 0, "child": [{"ppg": 0.0, "as_product": 0, "smiles": "CC(NC(=O)c1ccccc1C(=O)O)C(C)c1ccco1", "as_reactant": 0, "child": [{"ppg": 0.0, "as_product": 0, "smiles": "CC(N)C(C)c1ccco1", "as_reactant": 0, "child": []}, {"ppg": 1.0, "as_product": 1625, "smiles": "O=C1OC(=O)c2ccccc21", "as_reactant": 23017, "child": []}], "reaction_plausibility": 0.999370276927948, "reaction_examples": 167, "template_score": 0.7706457376480103, "reaction_reagent": "", "index": 5}], "reaction_plausibility": 0.9997316002845764, "reaction_examples": 57, "template_score": 0.043664462864398956, "reaction_reagent": "", "index": 4}], "reaction_plausibility": 0.9009376764297485, "reaction_examples": 22, "template_score": 0.28945857286453247, "reaction_reagent": "", "index": 3}], "reaction_plausibility": 0.9961075186729431, "reaction_examples": 145, "template_score": 0.002284084213897586, "reaction_reagent": "[O]", "index": 2}], "reaction_plausibility": 0.9713818430900574, "reaction_examples": 26744, "template_score": 0.9068037867546082, "reaction_reagent": "[Cl]", "index": 1}, {"ppg": 0.0, "as_product": 33, "smiles": "CC1(C)CNCC[C@]1(O)c1ccc(Cl)cc1", "as_reactant": 130, "child": []}], "reaction_plausibility": 0.9999771118164062, "reaction_examples": 10163, "template_score": 0.0016288126353174448, "reaction_reagent": "", "index": 0}, "SLScore": -11.728254318237305, "Ranking": 3, "Group": 2}, {"Pathway": {"ppg": 0.0, "as_product": 1, "smiles": "CC(NC(=O)c1ccccc1)C(C)C(=O)N1CC[C@](O)(c2ccc(Cl)cc2)C(C)(C)C1", "as_reactant": 0, "child": [{"ppg": 0.0, "as_product": 1, "smiles": "CC(NC(=O)c1ccccc1)C(C)C(=O)O", "as_reactant": 1, "child": [{"ppg": 0.0, "as_product": 0, "smiles": "COC(=O)C(C)C(C)NC(=O)c1ccccc1", "as_reactant": 0, "child": [{"ppg": 0.0, "as_product": 0, "smiles": "COC(=O)C(C)C(C)N", "as_reactant": 0, "child": [{"ppg": 0.0, "as_product": 1, "smiles": "CC1NC(=O)C1C", "as_reactant": 1, "child": []}, {"ppg": 1.0, "as_product": 25318, "smiles": "CO", "as_reactant": 228539, "child": []}], "reaction_plausibility": 0.999515175819397, "reaction_examples": 42, "template_score": 0.03944019600749016, "reaction_reagent": "", "index": 3}, {"ppg": 1.0, "as_product": 4929, "smiles": "O=C(Cl)c1ccccc1", "as_reactant": 113549, "child": []}], "reaction_plausibility": 0.9996305704116821, "reaction_examples": 13080, "template_score": 0.01268689427524805, "reaction_reagent": "", "index": 2}], "reaction_plausibility": 0.9192321300506592, "reaction_examples": 112035, "template_score": 0.14258404076099396, "reaction_reagent": "", "index": 1}, {"ppg": 0.0, "as_product": 33, "smiles": "CC1(C)CNCC[C@]1(O)c1ccc(Cl)cc1", "as_reactant": 130, "child": []}], "reaction_plausibility": 0.9999850988388062, "reaction_examples": 20933, "template_score": 0.08686695247888565, "reaction_reagent": "", "index": 0}, "SLScore": -11.986250877380371, "Ranking": 4, "Group": 3}, {"Pathway": {"ppg": 0.0, "as_product": 1, "smiles": "CC(NC(=O)c1ccccc1)C(C)C(=O)N1CC[C@](O)(c2ccc(Cl)cc2)C(C)(C)C1", "as_reactant": 0, "child": [{"ppg": 0.0, "as_product": 1, "smiles": "CC(NC(=O)c1ccccc1)C(C)C(=O)O", "as_reactant": 1, "child": [{"ppg": 0.0, "as_product": 0, "smiles": "CC(NC(=O)c1ccccc1)C(C)c1ccco1", "as_reactant": 0, "child": [{"ppg": 0.0, "as_product": 0, "smiles": "CC(c1ccco1)C(C)N1C(=O)c2ccccc2C1=O", "as_reactant": 0, "child": [{"ppg": 0.0, "as_product": 0, "smiles": "CC(N)C(C)c1ccco1", "as_reactant": 0, "child": []}, {"ppg": 1.0, "as_product": 1387, "smiles": "O=C(O)c1ccccc1C(=O)O", "as_reactant": 1827, "child": []}], "reaction_plausibility": 0.9994041919708252, "reaction_examples": 107, "template_score": 0.09284087270498276, "reaction_reagent": "", "index": 3}], "reaction_plausibility": 0.9009376764297485, "reaction_examples": 22, "template_score": 0.28945857286453247, "reaction_reagent": "", "index": 2}], "reaction_plausibility": 0.9961075186729431, "reaction_examples": 145, "template_score": 0.002284084213897586, "reaction_reagent": "[O]", "index": 1}, {"ppg": 0.0, "as_product": 33, "smiles": "CC1(C)CNCC[C@]1(O)c1ccc(Cl)cc1", "as_reactant": 130, "child": []}], "reaction_plausibility": 0.9999850988388062, "reaction_examples": 20933, "template_score": 0.08686695247888565, "reaction_reagent": "", "index": 0}, "SLScore": -12.242267608642578, "Ranking": 5, "Group": 4}, {"Pathway": {"ppg": 0.0, "as_product": 1, "smiles": "CC(NC(=O)c1ccccc1)C(C)C(=O)N1CC[C@](O)(c2ccc(Cl)cc2)C(C)(C)C1", "as_reactant": 0, "child": [{"ppg": 0.0, "as_product": 0, "smiles": "CC(NC(=O)c1ccccc1)C(C)C(=O)Cl", "as_reactant": 0, "child": [{"ppg": 0.0, "as_product": 1, "smiles": "CC(NC(=O)c1ccccc1)C(C)C(=O)O", "as_reactant": 1, "child": [{"ppg": 0.0, "as_product": 0, "smiles": "CC(NC(=O)c1ccccc1)C(C)c1ccco1", "as_reactant": 0, "child": [{"ppg": 0.0, "as_product": 0, "smiles": "CC(c1ccco1)C(C)N1C(=O)c2ccccc2C1=O", "as_reactant": 0, "child": [{"ppg": 0.0, "as_product": 0, "smiles": "CC(NC(=O)c1ccccc1C(=O)O)C(C)c1ccco1", "as_reactant": 0, "child": [{"ppg": 0.0, "as_product": 0, "smiles": "CC(N)C(C)c1ccco1", "as_reactant": 0, "child": []}, {"ppg": 1.0, "as_product": 1625, "smiles": "O=C1OC(=O)c2ccccc21", "as_reactant": 23017, "child": []}], "reaction_plausibility": 0.999370276927948, "reaction_examples": 167, "template_score": 0.7706457376480103, "reaction_reagent": "", "index": 5}], "reaction_plausibility": 0.9997316002845764, "reaction_examples": 57, "template_score": 0.043664462864398956, "reaction_reagent": "", "index": 4}], "reaction_plausibility": 0.9009376764297485, "reaction_examples": 22, "template_score": 0.28945857286453247, "reaction_reagent": "", "index": 3}], "reaction_plausibility": 0.9961075186729431, "reaction_examples": 145, "template_score": 0.002284084213897586, "reaction_reagent": "[O]", "index": 2}, {"ppg": 1.0, "as_product": 243, "smiles": "O=C(Cl)C(=O)Cl", "as_reactant": 16412, "child": []}], "reaction_plausibility": 0.786853015422821, "reaction_examples": 22, "template_score": 0.0004290880751796067, "reaction_reagent": "", "index": 1}, {"ppg": 0.0, "as_product": 33, "smiles": "CC1(C)CNCC[C@]1(O)c1ccc(Cl)cc1", "as_reactant": 130, "child": []}], "reaction_plausibility": 0.9999771118164062, "reaction_examples": 10163, "template_score": 0.0016288126353174448, "reaction_reagent": "", "index": 0}, "SLScore": -12.852924346923828, "Ranking": 6, "Group": 5}, {"Pathway": {"ppg": 0.0, "as_product": 1, "smiles": "CC(NC(=O)c1ccccc1)C(C)C(=O)N1CC[C@](O)(c2ccc(Cl)cc2)C(C)(C)C1", "as_reactant": 0, "child": [{"ppg": 0.0, "as_product": 1, "smiles": "CC(NC(=O)c1ccccc1)C(C)C(=O)O", "as_reactant": 1, "child": [{"ppg": 0.0, "as_product": 4, "smiles": "CC(N)C(C)C(=O)O", "as_reactant": 1, "child": [{"ppg": 0.0, "as_product": 0, "smiles": "COC(=O)C(C)C(C)N", "as_reactant": 0, "child": [{"ppg": 0.0, "as_product": 1, "smiles": "CC1NC(=O)C1C", "as_reactant": 1, "child": []}, {"ppg": 1.0, "as_product": 25318, "smiles": "CO", "as_reactant": 228539, "child": []}], "reaction_plausibility": 0.999515175819397, "reaction_examples": 42, "template_score": 0.03944019600749016, "reaction_reagent": "", "index": 3}], "reaction_plausibility": 0.9625099301338196, "reaction_examples": 112035, "template_score": 0.18466539680957794, "reaction_reagent": "", "index": 2}, {"ppg": 1.0, "as_product": 4929, "smiles": "O=C(Cl)c1ccccc1", "as_reactant": 113549, "child": []}], "reaction_plausibility": 0.999658465385437, "reaction_examples": 13080, "template_score": 0.016202369704842567, "reaction_reagent": "", "index": 1}, {"ppg": 0.0, "as_product": 33, "smiles": "CC1(C)CNCC[C@]1(O)c1ccc(Cl)cc1", "as_reactant": 130, "child": []}], "reaction_plausibility": 0.9999850988388062, "reaction_examples": 20933, "template_score": 0.08686695247888565, "reaction_reagent": "", "index": 0}, "SLScore": -14.288870811462402, "Ranking": 9, "Group": 6}, {"Pathway": {"ppg": 0.0, "as_product": 1, "smiles": "CC(NC(=O)c1ccccc1)C(C)C(=O)N1CC[C@](O)(c2ccc(Cl)cc2)C(C)(C)C1", "as_reactant": 0, "child": [{"ppg": 0.0, "as_product": 0, "smiles": "CC(NC(=O)OC(C)(C)C)C(C)C(=O)N1CC[C@](O)(c2ccc(Cl)cc2)C(C)(C)C1", "as_reactant": 0, "child": [{"ppg": 0.0, "as_product": 1, "smiles": "CC(NC(=O)OC(C)(C)C)C(C)C(=O)O", "as_reactant": 1, "child": [{"ppg": 0.0, "as_product": 0, "smiles": "CC(CO)C(C)NC(=O)OC(C)(C)C", "as_reactant": 1, "child": [{"ppg": 1.0, "as_product": 90, "smiles": "CC(C)(C)OC(=O)OC(=O)OC(C)(C)C", "as_reactant": 128190, "child": []}, {"ppg": 0.0, "as_product": 3, "smiles": "CC(N)C(C)CO", "as_reactant": 3, "child": []}], "reaction_plausibility": 0.9388017058372498, "reaction_examples": 11054, "template_score": 0.08153833448886871, "reaction_reagent": "", "index": 3}], "reaction_plausibility": 0.9630699753761292, "reaction_examples": 7034, "template_score": 0.06168404221534729, "reaction_reagent": "[O]", "index": 2}, {"ppg": 0.0, "as_product": 33, "smiles": "CC1(C)CNCC[C@]1(O)c1ccc(Cl)cc1", "as_reactant": 130, "child": []}], "reaction_plausibility": 0.9999946355819702, "reaction_examples": 20638, "template_score": 0.34123456478118896, "reaction_reagent": "", "index": 1}, {"ppg": 1.0, "as_product": 11711, "smiles": "O=C(O)c1ccccc1", "as_reactant": 22958, "child": []}], "reaction_plausibility": 0.9928921461105347, "reaction_examples": 191, "template_score": 0.0013917870819568634, "reaction_reagent": "", "index": 0}, "SLScore": -14.487042427062988, "Ranking": 11, "Group": 7}, {"Pathway": {"ppg": 0.0, "as_product": 1, "smiles": "CC(NC(=O)c1ccccc1)C(C)C(=O)N1CC[C@](O)(c2ccc(Cl)cc2)C(C)(C)C1", "as_reactant": 0, "child": [{"ppg": 0.0, "as_product": 1, "smiles": "CC(NC(=O)c1ccccc1)C(C)C(=O)O", "as_reactant": 1, "child": [{"ppg": 0.0, "as_product": 0, "smiles": "COC(=O)C(C)C(C)NC(=O)c1ccccc1", "as_reactant": 0, "child": [{"ppg": 0.0, "as_product": 0, "smiles": "COC(=O)C(C)C(C)N", "as_reactant": 0, "child": [{"ppg": 0.0, "as_product": 0, "smiles": "COC(=O)C(C)C(C)NC(=O)OC(C)(C)C", "as_reactant": 0, "child": [{"ppg": 1.0, "as_product": 90, "smiles": "CC(C)(C)OC(=O)OC(=O)OC(C)(C)C", "as_reactant": 128190, "child": []}, {"ppg": 0.0, "as_product": 0, "smiles": "COC(=O)C(C)C(C)N", "as_reactant": 0, "child": [{"ppg": 0.0, "as_product": 1, "smiles": "CC1NC(=O)C1C", "as_reactant": 1, "child": []}, {"ppg": 1.0, "as_product": 25318, "smiles": "CO", "as_reactant": 228539, "child": []}], "reaction_plausibility": 0.999515175819397, "reaction_examples": 42, "template_score": 0.03944019600749016, "reaction_reagent": "", "index": 5}], "reaction_plausibility": 0.9955779314041138, "reaction_examples": 11054, "template_score": 0.08449108898639679, "reaction_reagent": "", "index": 4}], "reaction_plausibility": 0.8923523426055908, "reaction_examples": 29623, "template_score": 0.06537497043609619, "reaction_reagent": "", "index": 3}, {"ppg": 1.0, "as_product": 4929, "smiles": "O=C(Cl)c1ccccc1", "as_reactant": 113549, "child": []}], "reaction_plausibility": 0.9996305704116821, "reaction_examples": 13080, "template_score": 0.01268689427524805, "reaction_reagent": "", "index": 2}], "reaction_plausibility": 0.9192321300506592, "reaction_examples": 112035, "template_score": 0.14258404076099396, "reaction_reagent": "", "index": 1}, {"ppg": 0.0, "as_product": 33, "smiles": "CC1(C)CNCC[C@]1(O)c1ccc(Cl)cc1", "as_reactant": 130, "child": []}], "reaction_plausibility": 0.9999850988388062, "reaction_examples": 20933, "template_score": 0.08686695247888565, "reaction_reagent": "", "index": 0}, "SLScore": -15.794790267944336, "Ranking": 23, "Group": 8}, {"Pathway": {"ppg": 0.0, "as_product": 1, "smiles": "CC(NC(=O)c1ccccc1)C(C)C(=O)N1CC[C@](O)(c2ccc(Cl)cc2)C(C)(C)C1", "as_reactant": 0, "child": [{"ppg": 0.0, "as_product": 0, "smiles": "CC(N)C(C)C(=O)N1CC[C@](O)(c2ccc(Cl)cc2)C(C)(C)C1", "as_reactant": 0, "child": [{"ppg": 0.0, "as_product": 0, "smiles": "CC(NC(=O)OC(C)(C)C)C(C)C(=O)N1CC[C@](O)(c2ccc(Cl)cc2)C(C)(C)C1", "as_reactant": 0, "child": [{"ppg": 0.0, "as_product": 1, "smiles": "CC(NC(=O)OC(C)(C)C)C(C)C(=O)O", "as_reactant": 1, "child": [{"ppg": 0.0, "as_product": 0, "smiles": "CC(CO)C(C)NC(=O)OC(C)(C)C", "as_reactant": 1, "child": [{"ppg": 1.0, "as_product": 90, "smiles": "CC(C)(C)OC(=O)OC(=O)OC(C)(C)C", "as_reactant": 128190, "child": []}, {"ppg": 0.0, "as_product": 3, "smiles": "CC(N)C(C)CO", "as_reactant": 3, "child": []}], "reaction_plausibility": 0.9388017058372498, "reaction_examples": 11054, "template_score": 0.08153833448886871, "reaction_reagent": "", "index": 4}], "reaction_plausibility": 0.9630699753761292, "reaction_examples": 7034, "template_score": 0.06168404221534729, "reaction_reagent": "[O]", "index": 3}, {"ppg": 0.0, "as_product": 33, "smiles": "CC1(C)CNCC[C@]1(O)c1ccc(Cl)cc1", "as_reactant": 130, "child": []}], "reaction_plausibility": 0.9999946355819702, "reaction_examples": 20638, "template_score": 0.34123456478118896, "reaction_reagent": "", "index": 2}], "reaction_plausibility": 0.9987443685531616, "reaction_examples": 29623, "template_score": 0.43617361783981323, "reaction_reagent": "", "index": 1}, {"ppg": 1.0, "as_product": 11711, "smiles": "O=C(O)c1ccccc1", "as_reactant": 22958, "child": []}], "reaction_plausibility": 0.9998321533203125, "reaction_examples": 20318, "template_score": 0.009889868088066578, "reaction_reagent": "", "index": 0}, "SLScore": -16.15850830078125, "Ranking": 32, "Group": 9}], "Patent_number": "US08501782B2"}, {"Patent_tree": {"Pathway": {"smiles": "COc1cc(-c2ccc(C3=Cc4cc([C@@H](C5CC5)[C@H](C)C(=O)O)ccc4CC3)c(F)c2)ccn1", "ID": 123, "record_data": [], "record_ID": 65, "child": [{"smiles": "COC(=O)[C@@H](C)[C@@H](c1ccc2c(c1)C=C(c1ccc(-c3ccnc(OC)c3)cc1F)CC2)C1CC1", "ID": 1, "record_data": [], "record_ID": 0, "child": [{"smiles": "COC(=O)C(C)C(c1ccc2c(c1)C=C(c1ccc(-c3ccnc(OC)c3)cc1F)CC2)C1CC1", "ID": 0, "record_data": [], "record_ID": 62, "child": [{"smiles": "COC(=O)C(C)C(c1ccc2c(c1)C=C(OS(=O)(=O)C(F)(F)F)CC2)C1CC1", "ID": 120, "record_data": null, "record_ID": -1, "child": []}, {"smiles": "COc1cc(-c2ccc(B3OC(C)(C)C(C)(C)O3)c(F)c2)ccn1", "ID": 71, "record_data": [], "record_ID": 34, "child": [{"smiles": "COc1cc(-c2ccc(OS(=O)(=O)C(F)(F)F)c(F)c2)ccn1", "ID": 62, "record_data": [], "record_ID": 30, "child": [{"smiles": "COc1cc(-c2ccc(O)c(F)c2)ccn1", "ID": 59, "record_data": [], "record_ID": 28, "child": [{"smiles": "COc1cc(B(O)O)ccn1", "ID": 57, "record_data": null, "record_ID": -1, "child": []}, {"smiles": "Oc1ccc(Br)cc1F", "ID": 58, "record_data": null, "record_ID": -1, "child": []}], "namerxn": "3.1.1", "rxnsmiles": "[CH3:1][O:2][c:3]1[cH:4][c:5]([cH:6][cH:7][n:8]1)B(O)O.[OH:9][c:10]1[cH:11][cH:12][c:13]([cH:14][c:15]1[F:16])Br>c1ccc(cc1)P(c1ccccc1)[c-]1cccc1.c1ccc(cc1)P(c1ccccc1)[c-]1cccc1.C1CCOC1.[O-]C([O-])=O.Cl[Pd]Cl.O.[K+].[K+].[Fe+2]>[CH3:1][O:2][c:3]1[cH:4][c:5]([cH:6][cH:7][n:8]1)-[c:13]1[cH:12][cH:11][c:10]([c:15]([cH:14]1)[F:16])[OH:9] |f:2.3.6.10,5.8.9|", "curated_rxnsmiles": "Br[c:6]1[cH:7][cH:8][c:9]([OH:10])[c:11]([F:12])[cH:13]1.OB(O)[c:5]1[cH:4][c:3]([O:2][CH3:1])[n:16][cH:15][cH:14]1>C1CCOC1.Cl[Pd]Cl.O.O=C([O-])[O-].[Fe+2].[K+].[K+].c1ccc(P(c2ccccc2)[c-]2cccc2)cc1.c1ccc(P(c2ccccc2)[c-]2cccc2)cc1>[CH3:1][O:2][c:3]1[cH:4][c:5](-[c:6]2[cH:7][cH:8][c:9]([OH:10])[c:11]([F:12])[cH:13]2)[cH:14][cH:15][n:16]1", "index": 5}, {"smiles": "O=S(=O)(OS(=O)(=O)C(F)(F)F)C(F)(F)F", "ID": 61, "record_data": null, "record_ID": -1, "child": []}], "namerxn": "1.7.5", "rxnsmiles": "[CH3:1][O:2][c:3]1[cH:4][c:5]([cH:6][cH:7][n:8]1)-[c:9]1[cH:10][cH:11][c:12]([c:13]([cH:14]1)[F:15])[OH:16].[O:17]=[S:18](=[O:19])(OS(=O)(=O)C(F)(F)F)[C:20]([F:21])([F:22])[F:23]>ClCCl>[CH3:1][O:2][c:3]1[cH:4][c:5]([cH:6][cH:7][n:8]1)-[c:9]1[cH:10][cH:11][c:12]([c:13]([cH:14]1)[F:15])[O:16][S:18](=[O:17])(=[O:19])[C:20]([F:21])([F:22])[F:23]", "curated_rxnsmiles": "O=S(=O)(O[S:11](=[O:12])(=[O:13])[C:14]([F:15])([F:16])[F:17])C(F)(F)F.[CH3:1][O:2][c:3]1[cH:4][c:5](-[c:6]2[cH:7][cH:8][c:9]([OH:10])[c:18]([F:19])[cH:20]2)[cH:21][cH:22][n:23]1>ClCCl>[CH3:1][O:2][c:3]1[cH:4][c:5](-[c:6]2[cH:7][cH:8][c:9]([O:10][S:11](=[O:12])(=[O:13])[C:14]([F:15])([F:16])[F:17])[c:18]([F:19])[cH:20]2)[cH:21][cH:22][n:23]1", "index": 4}], "namerxn": "9.7.104", "rxnsmiles": "[CH3:1][O:2][c:3]1[cH:4][c:5]([cH:6][cH:7][n:8]1)-[c:9]1[cH:10][cH:11][c:12]([c:13]([cH:14]1)[F:15])OS(=O)(=O)C(F)(F)F>c1ccc(cc1)P(c1ccccc1)[c-]1cccc1.c1ccc(cc1)P(c1ccccc1)[c-]1cccc1.C1COCCO1.CC([O-])=O.Cl[Pd]Cl.O.[K+].[Fe+2]>CC1(OB(OC1(C)C)[c:12]1[cH:11][cH:10][c:9]([cH:14][c:13]1[F:15])-[c:5]1[cH:6][cH:7][n:8][c:3]([cH:4]1)[O:2][CH3:1])C |f:1.2.5.8,4.7|", "curated_rxnsmiles": "C1O[CH2:13][CH2:12]O[CH2:17]1.O=S(=O)(O[c:9]1[cH:8][cH:7][c:6](-[c:5]2[cH:4][c:3]([O:2][CH3:1])[n:24][cH:23][cH:22]2)[cH:21][c:19]1[F:20])C(F)(F)F.O=[C:15]([CH3:16])[O-:18].[OH2:11].c1ccc(P(c2cc[cH:14]cc2)[c-]2cccc2)cc1>Cl[Pd]Cl.[Fe+2].[K+].c1ccc(P(c2ccccc2)[c-]2cccc2)cc1>B1([c:9]2[cH:8][cH:7][c:6](-[c:5]3[cH:4][c:3]([O:2][CH3:1])[n:24][cH:23][cH:22]3)[cH:21][c:19]2[F:20])[O:11][C:12]([CH3:13])([CH3:14])[C:15]([CH3:16])([CH3:17])[O:18]1", "index": 3}], "namerxn": "3.1.4", "rxnsmiles": "[CH3:1][O:2][C:3](=[O:4])[CH:5]([CH3:6])[CH:7]([c:8]1[cH:9][cH:10][c:11]2[CH2:12][CH2:13][C:14](=[CH:15][c:16]2[cH:17]1)OS(=O)(=O)C(F)(F)F)[CH:18]1[CH2:19][CH2:20]1.CC1(OB(OC1(C)C)[c:21]1[cH:22][cH:23][c:24]([cH:25][c:26]1[F:27])-[c:28]1[cH:29][cH:30][n:31][c:32]([cH:33]1)[O:34][CH3:35])C>c1ccc(cc1)P(c1ccccc1)[c-]1cccc1.c1ccc(cc1)P(c1ccccc1)[c-]1cccc1.C1COCCO1.[O-]C([O-])=O.Cl[Pd]Cl.O.[K+].[K+].[Fe+2]>[CH3:35][O:34][c:32]1[cH:33][c:28]([cH:29][cH:30][n:31]1)-[c:24]1[cH:23][cH:22][c:21]([c:26]([cH:25]1)[F:27])[C:14]1=[CH:15][c:16]2[cH:17][c:8]([cH:9][cH:10][c:11]2[CH2:12][CH2:13]1)[CH:7]([CH:5]([CH3:6])[C:3](=[O:4])[O:2][CH3:1])[CH:18]1[CH2:19][CH2:20]1 |f:2.3.6.10,5.8.9|", "curated_rxnsmiles": "CC1(C)OB([c:16]2[cH:17][cH:18][c:19](-[c:20]3[cH:21][cH:22][n:23][c:24]([O:25][CH3:26])[cH:27]3)[cH:28][c:29]2[F:30])OC1(C)C.O=S(=O)(O[C:15]1=[CH:14][c:12]2[c:11]([cH:10][cH:9][c:8]([CH:7]([CH:5]([C:3]([O:2][CH3:1])=[O:4])[CH3:6])[CH:33]3[CH2:34][CH2:35]3)[cH:13]2)[CH2:32][CH2:31]1)C(F)(F)F>C1COCCO1.Cl[Pd]Cl.O.O=C([O-])[O-].[Fe+2].[K+].[K+].c1ccc(P(c2ccccc2)[c-]2cccc2)cc1.c1ccc(P(c2ccccc2)[c-]2cccc2)cc1>[CH3:1][O:2][C:3](=[O:4])[CH:5]([CH3:6])[CH:7]([c:8]1[cH:9][cH:10][c:11]2[c:12]([cH:13]1)[CH:14]=[C:15]([c:16]1[cH:17][cH:18][c:19](-[c:20]3[cH:21][cH:22][n:23][c:24]([O:25][CH3:26])[cH:27]3)[cH:28][c:29]1[F:30])[CH2:31][CH2:32]2)[CH:33]1[CH2:34][CH2:35]1", "index": 2}], "namerxn": "11.1", "rxnsmiles": "[CH3:1][O:2][C:3](=[O:4])[CH:5]([CH3:6])[CH:7]([c:8]1[cH:9][cH:10][c:11]2[CH2:12][CH2:13][C:14](=[CH:15][c:16]2[cH:17]1)[c:18]1[cH:19][cH:20][c:21]([cH:22][c:23]1[F:24])-[c:25]1[cH:26][cH:27][n:28][c:29]([cH:30]1)[O:31][CH3:32])[CH:33]1[CH2:34][CH2:35]1>>[CH3:1][O:2][C:3](=[O:4])[C@@H:5]([CH3:6])[C@@H:7]([c:8]1[cH:9][cH:10][c:11]2[CH2:12][CH2:13][C:14](=[CH:15][c:16]2[cH:17]1)[c:18]1[cH:19][cH:20][c:21]([cH:22][c:23]1[F:24])-[c:25]1[cH:26][cH:27][n:28][c:29]([cH:30]1)[O:31][CH3:32])[CH:33]1[CH2:34][CH2:35]1.[CH3:1][O:2][C:3](=[O:4])[C@H:5]([CH3:6])[C@@H:7]([c:8]1[cH:9][cH:10][c:11]2[CH2:12][CH2:13][C:14](=[CH:15][c:16]2[cH:17]1)[c:18]1[cH:19][cH:20][c:21]([cH:22][c:23]1[F:24])-[c:25]1[cH:26][cH:27][n:28][c:29]([cH:30]1)[O:31][CH3:32])[CH:33]1[CH2:34][CH2:35]1.[CH3:1][O:2][C:3](=[O:4])[C@H:5]([CH3:6])[C@H:7]([c:8]1[cH:9][cH:10][c:11]2[CH2:12][CH2:13][C:14](=[CH:15][c:16]2[cH:17]1)[c:18]1[cH:19][cH:20][c:21]([cH:22][c:23]1[F:24])-[c:25]1[cH:26][cH:27][n:28][c:29]([cH:30]1)[O:31][CH3:32])[CH:33]1[CH2:34][CH2:35]1.[CH3:1][O:2][C:3](=[O:4])[C@@H:5]([CH3:6])[C@H:7]([c:8]1[cH:9][cH:10][c:11]2[CH2:12][CH2:13][C:14](=[CH:15][c:16]2[cH:17]1)[c:18]1[cH:19][cH:20][c:21]([cH:22][c:23]1[F:24])-[c:25]1[cH:26][cH:27][n:28][c:29]([cH:30]1)[O:31][CH3:32])[CH:33]1[CH2:34][CH2:35]1", "curated_rxnsmiles": "[CH3:1][O:2][C:3](=[O:4])[CH:5]([CH3:6])[CH:7]([c:8]1[cH:9][cH:10][c:11]2[c:12]([cH:13]1)[CH:14]=[C:15]([c:16]1[cH:17][cH:18][c:19](-[c:20]3[cH:21][cH:22][n:23][c:24]([O:25][CH3:26])[cH:27]3)[cH:28][c:29]1[F:30])[CH2:31][CH2:32]2)[CH:33]1[CH2:34][CH2:64]1>>C1[CH:33]([C@@H:7]([C@@H:5]([C:3]([O:2][CH3:1])=[O:4])[CH3:6])[c:8]2[cH:9][cH:10][c:11]3[c:12]([cH:13]2)[CH:14]=[C:15]([c:16]2[cH:17][cH:18][c:19](-[c:20]4[cH:21][cH:22][n:23][c:24]([O:25][CH3:26])[cH:27]4)[cH:28][c:29]2[F:30])[CH2:31][CH2:32]3)[CH2:34]1.COC(=O)[C@@H](C)[C@H](c1ccc2c(c1)C=C(c1ccc(-c3ccnc(OC)c3)c[c:64]1F)CC2)C1CC1.COC(=O)[C@H](C)[C@@H](c1ccc2c(c1)C=C(c1ccc(-c3ccnc(OC)c3)cc1F)CC2)C1CC1.COC(=O)[C@H](C)[C@H](c1ccc2c(c1)C=C(c1ccc(-c3ccnc(OC)c3)cc1F)CC2)C1CC1", "index": 1}], "namerxn": "6.2.2", "rxnsmiles": "C[O:1][C:2](=[O:3])[C@@H:4]([CH3:5])[C@@H:6]([c:7]1[cH:8][cH:9][c:10]2[CH2:11][CH2:12][C:13](=[CH:14][c:15]2[cH:16]1)[c:17]1[cH:18][cH:19][c:20]([cH:21][c:22]1[F:23])-[c:24]1[cH:25][cH:26][n:27][c:28]([cH:29]1)[O:30][CH3:31])[CH:32]1[CH2:33][CH2:34]1>O.Cl.CO.C1CCOC1.[Li+].[OH-]>[CH3:31][O:30][c:28]1[cH:29][c:24]([cH:25][cH:26][n:27]1)-[c:20]1[cH:19][cH:18][c:17]([c:22]([cH:21]1)[F:23])[C:13]1=[CH:14][c:15]2[cH:16][c:7]([cH:8][cH:9][c:10]2[CH2:11][CH2:12]1)[C@H:6]([C@H:4]([CH3:5])[C:2](=[O:3])[OH:1])[CH:32]1[CH2:33][CH2:34]1 |f:5.6|", "curated_rxnsmiles": "C[O:23][C:21]([C@H:19]([C@@H:15]([c:14]1[cH:13][c:12]2[c:26]([cH:25][cH:24]1)[CH2:27][CH2:28][C:10]([c:9]1[cH:8][cH:7][c:6](-[c:5]3[cH:4][c:3]([O:2][CH3:1])[n:34][cH:33][cH:32]3)[cH:31][c:29]1[F:30])=[CH:11]2)[CH:16]1[CH2:17][CH2:18]1)[CH3:20])=[O:22]>C1CCOC1.CO.Cl.O.[Li+].[OH-]>[CH3:1][O:2][c:3]1[cH:4][c:5](-[c:6]2[cH:7][cH:8][c:9]([C:10]3=[CH:11][c:12]4[cH:13][c:14]([C@@H:15]([CH:16]5[CH2:17][CH2:18]5)[C@H:19]([CH3:20])[C:21](=[O:22])[OH:23])[cH:24][cH:25][c:26]4[CH2:27][CH2:28]3)[c:29]([F:30])[cH:31]2)[cH:32][cH:33][n:34]1", "index": 0}, "SLScore": -17.83037757873535, "Ranking": 1}, "ASKCOS_tree": [{"Pathway": {"ppg": 0.0, "as_product": 8, "smiles": "COc1cc(-c2ccc(C3=Cc4cc([C@@H](C5CC5)[C@H](C)C(=O)O)ccc4CC3)c(F)c2)ccn1", "as_reactant": 0, "child": [{"ppg": 0.0, "as_product": 7, "smiles": "COC(=O)[C@@H](C)[C@@H](c1ccc2c(c1)C=C(c1ccc(-c3ccnc(OC)c3)cc1F)CC2)C1CC1", "as_reactant": 1, "child": [{"ppg": 0.0, "as_product": 0, "smiles": "COC(=O)[C@@H](C)[C@@H](c1ccc2c(c1)C=C(c1ccc(Br)cc1F)CC2)C1CC1", "as_reactant": 0, "child": [{"ppg": 1.0, "as_product": 25318, "smiles": "CO", "as_reactant": 228539, "child": []}, {"ppg": 0.0, "as_product": 0, "smiles": "C[C@H](C(=O)O)[C@@H](c1ccc2c(c1)C=C(c1ccc(Br)cc1F)CC2)C1CC1", "as_reactant": 0, "child": [{"ppg": 0.0, "as_product": 0, "smiles": "CCOC(=O)[C@@H](C)[C@@H](c1ccc2c(c1)C=C(c1ccc(Br)cc1F)CC2)C1CC1", "as_reactant": 0, "child": [{"ppg": 0.0, "as_product": 0, "smiles": "C#CC=C(CCC#C)c1ccc(Br)cc1F", "as_reactant": 0, "child": []}, {"ppg": 0.0, "as_product": 0, "smiles": "C#C[C@@H](C1CC1)[C@H](C)C(=O)OCC", "as_reactant": 0, "child": []}], "reaction_plausibility": 0.9796026945114136, "reaction_examples": 43, "template_score": 0.007798084989190102, "reaction_reagent": "", "index": 4}], "reaction_plausibility": 0.9998144507408142, "reaction_examples": 86301, "template_score": 0.3343142867088318, "reaction_reagent": "", "index": 3}], "reaction_plausibility": 0.999911904335022, "reaction_examples": 13497, "template_score": 0.0026653234381228685, "reaction_reagent": "", "index": 2}, {"ppg": 0.0, "as_product": 24, "smiles": "COc1cc(B2OC(C)(C)C(C)(C)O2)ccn1", "as_reactant": 37, "child": [{"ppg": 2.0, "as_product": 72, "smiles": "CC1(C)OB(B2OC(C)(C)C(C)(C)O2)OC1(C)C", "as_reactant": 31017, "child": []}, {"ppg": 21.0, "as_product": 14, "smiles": "COc1cc(Br)ccn1", "as_reactant": 183, "child": []}], "reaction_plausibility": 0.9999711513519287, "reaction_examples": 8424, "template_score": 0.26950696110725403, "reaction_reagent": "", "index": 5}], "reaction_plausibility": 1.0, "reaction_examples": 5282, "template_score": 0.1684524267911911, "reaction_reagent": "", "index": 1}], "reaction_plausibility": 0.9961779117584229, "reaction_examples": 112035, "template_score": 0.29899492859840393, "reaction_reagent": "", "index": 0}, "SLScore": -27.699413299560547, "Ranking": 2, "Group": 1}, {"Pathway": {"ppg": 0.0, "as_product": 8, "smiles": "COc1cc(-c2ccc(C3=Cc4cc([C@@H](C5CC5)[C@H](C)C(=O)O)ccc4CC3)c(F)c2)ccn1", "as_reactant": 0, "child": [{"ppg": 0.0, "as_product": 7, "smiles": "COC(=O)[C@@H](C)[C@@H](c1ccc2c(c1)C=C(c1ccc(-c3ccnc(OC)c3)cc1F)CC2)C1CC1", "as_reactant": 1, "child": [{"ppg": 0.0, "as_product": 0, "smiles": "COC(=O)[C@@H](C)[C@@H](c1ccc2c(c1)C=C(c1ccc(Br)cc1F)CC2)C1CC1", "as_reactant": 0, "child": [{"ppg": 1.0, "as_product": 25318, "smiles": "CO", "as_reactant": 228539, "child": []}, {"ppg": 0.0, "as_product": 0, "smiles": "C[C@H](C(=O)O)[C@@H](c1ccc2c(c1)C=C(c1ccc(Br)cc1F)CC2)C1CC1", "as_reactant": 0, "child": [{"ppg": 0.0, "as_product": 0, "smiles": "CCOC(=O)[C@@H](C)[C@@H](c1ccc2c(c1)C=C(c1ccc(Br)cc1F)CC2)C1CC1", "as_reactant": 0, "child": [{"ppg": 0.0, "as_product": 0, "smiles": "C#CC=C(CCC#C)c1ccc(Br)cc1F", "as_reactant": 0, "child": []}, {"ppg": 0.0, "as_product": 0, "smiles": "C#C[C@@H](C1CC1)[C@H](C)C(=O)OCC", "as_reactant": 0, "child": []}], "reaction_plausibility": 0.9796026945114136, "reaction_examples": 43, "template_score": 0.007798084989190102, "reaction_reagent": "", "index": 4}], "reaction_plausibility": 0.9998144507408142, "reaction_examples": 86301, "template_score": 0.3343142867088318, "reaction_reagent": "", "index": 3}], "reaction_plausibility": 0.999911904335022, "reaction_examples": 13497, "template_score": 0.0026653234381228685, "reaction_reagent": "", "index": 2}, {"ppg": 0.0, "as_product": 24, "smiles": "COc1cc(B2OC(C)(C)C(C)(C)O2)ccn1", "as_reactant": 37, "child": [{"ppg": 2.0, "as_product": 72, "smiles": "CC1(C)OB(B2OC(C)(C)C(C)(C)O2)OC1(C)C", "as_reactant": 31017, "child": []}, {"ppg": 0.0, "as_product": 6, "smiles": "COc1cc(I)ccn1", "as_reactant": 18, "child": [{"ppg": 9.0, "as_product": 35, "smiles": "Clc1cc(I)ccn1", "as_reactant": 484, "child": []}], "reaction_plausibility": 0.9756917953491211, "reaction_examples": 122, "template_score": 0.007826743647456169, "reaction_reagent": "[C]~[O]", "index": 6}], "reaction_plausibility": 0.9996032118797302, "reaction_examples": 18, "template_score": 0.0654841959476471, "reaction_reagent": "", "index": 5}], "reaction_plausibility": 1.0, "reaction_examples": 5282, "template_score": 0.1684524267911911, "reaction_reagent": "", "index": 1}], "reaction_plausibility": 0.9961779117584229, "reaction_examples": 112035, "template_score": 0.29899492859840393, "reaction_reagent": "", "index": 0}, "SLScore": -28.264524459838867, "Ranking": 3, "Group": 2}, {"Pathway": {"ppg": 0.0, "as_product": 8, "smiles": "COc1cc(-c2ccc(C3=Cc4cc([C@@H](C5CC5)[C@H](C)C(=O)O)ccc4CC3)c(F)c2)ccn1", "as_reactant": 0, "child": [{"ppg": 0.0, "as_product": 7, "smiles": "COC(=O)[C@@H](C)[C@@H](c1ccc2c(c1)C=C(c1ccc(-c3ccnc(OC)c3)cc1F)CC2)C1CC1", "as_reactant": 1, "child": [{"ppg": 0.0, "as_product": 0, "smiles": "COC(=O)[C@@H](C)[C@@H](c1ccc2c(c1)C=C(c1ccc(Br)cc1F)CC2)C1CC1", "as_reactant": 0, "child": [{"ppg": 1.0, "as_product": 25318, "smiles": "CO", "as_reactant": 228539, "child": []}, {"ppg": 0.0, "as_product": 0, "smiles": "C[C@H](C(=O)O)[C@@H](c1ccc2c(c1)C=C(c1ccc(Br)cc1F)CC2)C1CC1", "as_reactant": 0, "child": [{"ppg": 0.0, "as_product": 0, "smiles": "CCOC(=O)[C@@H](C)[C@@H](c1ccc2c(c1)C=C(c1ccc(Br)cc1F)CC2)C1CC1", "as_reactant": 0, "child": [{"ppg": 0.0, "as_product": 0, "smiles": "CCOC(=O)[C@@H](C)[C@@H](c1ccc2c#cc(-c3ccc(Br)cc3F)cc2c1)C1CC1", "as_reactant": 0, "child": [{"ppg": 0.0, "as_product": 0, "smiles": "CCOC(=O)[C@@H](C)[C@@H](c1ccc2c#cc(I)cc2c1)C1CC1", "as_reactant": 0, "child": []}, {"ppg": 43.0, "as_product": 0, "smiles": "OB(O)c1ccc(Br)cc1F", "as_reactant": 38, "child": []}], "reaction_plausibility": 0.9999403953552246, "reaction_examples": 3268, "template_score": 0.06453827768564224, "reaction_reagent": "", "index": 5}], "reaction_plausibility": 0.9973717927932739, "reaction_examples": 1629, "template_score": 0.007810827810317278, "reaction_reagent": "", "index": 4}], "reaction_plausibility": 0.9998144507408142, "reaction_examples": 86301, "template_score": 0.3343142867088318, "reaction_reagent": "", "index": 3}], "reaction_plausibility": 0.999911904335022, "reaction_examples": 13497, "template_score": 0.0026653234381228685, "reaction_reagent": "", "index": 2}, {"ppg": 62.0, "as_product": 0, "smiles": "COc1cc(B(O)O)ccn1", "as_reactant": 115, "child": []}], "reaction_plausibility": 0.9999992847442627, "reaction_examples": 15714, "template_score": 0.15497621893882751, "reaction_reagent": "", "index": 1}], "reaction_plausibility": 0.9961779117584229, "reaction_examples"
[truncated: 1,058,435 more chars]
